# Supplementary material for: Environmental volunteer well-being: Managers’ perception and actual well-being of volunteers
Source: F1000Res. 2016 Nov 16;5:2679. [Version 1] doi: 10.12688/f1000research.10016.1 (PMC5288684; doi:10.12688/f1000research.10016.1)
Supplement: Raw data from study 1, the onsite nature-based activity survey [file f1000research-5-10792-s0000.tgz › ab43afd1-6378-43b9-a5df-bbc17d276b7a_Dataset1.csv]

Respondent	Date	type	a1_prog1	e1_abso1	p1_joyf1	n1_anxi1	a2_achi1	h1_heal1	m1_purp1	r1_supp1	m2_wort1	e2_exci1	h2_sati1	p2_posi1	n2_frus1	a3_resp1	n3_sad1	e3_time1	h3_comp1	m3_dire1	r3_sati1	r2_arrp1	p3_cont1	eng1	rel1	mea1	hea1	neg1	lone1	happ1	Activity-rel_WB	Activity_hours	a1_prog2	e1_abso2	p1_joyf2	n1_anxi2	h1_heal2	a2_achi2	m1_purp2	r1_supp2	m2_wort2	e2_exci2	h2_sati2	p2_posi2	n2_frus2	a3_resp2	n3_sad2	e3_time2	h3_comp2
239	14/10/15	Student	5	2	6	5	4	8	5	7	6	4	8	6	6	4	6	2	8	7	6	7	4	3.5	6.666666667	5.5	8	5.666666667	2	5	5.434782609	3	2	1	1	1	5	6	3	6	4	1	8	2	1	6	2	0	7
259	14/10/15	Student	8	5	6	7	7	9	5	8	10	1	10	8	8	8	6	8	10	10	9	9	8	5	8.666666667	7.5	9.666666667	7	3	6	7	4	2	0	0	0	0	10	6	6	8	0	0	0	10	10	1	0	5
174	14/10/15	Student	3	6	3	8	2	7	3	6	2	4	2	3	5	6	7	8	6	3	5	4	5	5.25	5	2.5	5	6.666666667	9	3	4	4	3	2	2	2	7	2	2	7	1	2	6	2	2	8	2	3	6
409	15/10/15	Student																													10	1.5	4	5	3	4	5	3	1	8	1	2	5	3	9	7	4	9	4
395	19/03/15	PC											6	6	8	8	2	6	7	6	8	8	8								7.153846154	4	6	5	4	3	4	4	4	6	5	1	4	4	5	8	5	1	4
211	04/11/15	Student	6	7	7	9	5	7	6	4	4	5	7	7	8	5	8	8	7	5	5	5	5	6.75	4.666666667	5	7	8.333333333	7	5	5.130434783	6	7	6	3	5	3	6	6	10	6	5	3	4	6	5	7	5	5
77	15/02/15	PC	3	6	8	8	6	3	2	3	2	3	3	2	8	7	8	3	4	2	2	3	2	5	2.666666667	2	3.333333333	8	7	2	3.260869565	4.5	6	7	6	2	6	6	7	7	7	6	5	6	1	6	1	6	6
407	11/11/2015	Student	6	4	5	4	7		4	7	3	6	5	7	6	4	4	5	6	2	2	1	1								4.80952381	1.5	5	6	2	4	6	6	5	5	4	5	5	4	7	4	5	5	4
228	04/11/15	Student	3	4	4	0	4	8	3	5	2	5	7	4	7	6	6	8	8	3	8	6	2	5.25	6.333333333	2.5	7.666666667	4.333333333	6	4	5	7	7	5	6	0	10	6	5	5	6	6	10	7	2	7	2	4	10
179	11/11/2015	Student	6	8	7	2	6	7	4	2	4	8	6	7	6	8	6	8	4	6	7	3	4	7.75	4	4	5.666666667	4.666666667	5	6	5.739130435	1.5	5	4	4	2	3	4	4	2	4	3	5	6	7	6	7	3	6
170	14/10/15	Student	6	7	5	5	7	5	5	3	6	7	3	5	7	6	5	8	5	3	3	5	6	6.75	3.666666667	5.5	4.333333333	5.666666667	6	5	5.086956522	4	6	6	5	2	5	5	5	7	7	6	5	5	4	8	0	3	5
184	15/10/15	Student	4	6	7	2	6	6	5	6	6	7	6	5	2	8	2	7	6	6	1	3	2	6.75	3.333333333	5.5	6	2	1	5	5.869565217	2.5	7	6	5	0	5	6	5	7	8	8	7	7	1	5	0	8	6
196	14/10/15	Student	9	7	8	6	7	6	8	9	7	8	6	8	3	3	4	8	7	7	6	7	8	7.75	7.333333333	7.5	6.333333333	4.333333333	2	7	7	4	6	5	5	1	8	10	5	8	1	4	5	6	2	7	1	7	6
198	14/10/15	Student	7	8	7	6	6	6	7	9	8	6	6	4	7	4	6	8	7	7	7	7	6	7.25	7.666666667	7.5	6.333333333	6.333333333	7	5	6.043478261	1	6	5	4	3	8	10	7	3	5	3	8	7	0	7	2	2	8
229	14/10/15	Student	6	7	8	1	5	7	7	8	8	8	8	8	1	9	1	9	8	7	6	5	6	8	6.333333333	7.5	7.666666667	1	1	8	7.565217391	5	3	3	2	0	4	2	0	7	4	2	6	5	1	8	1	3	6
232	04/11/15	Student	8	7	8	7	9	8	8	9	8	9	7	7	2	9	3	8	8	8	7	7	8	8	7.666666667	8	7.666666667	4	2	8	7.695652174	6	7	7	5	1	5	8	8	9	5	7	4	6	0	9	1	6	7
241	14/10/15	Student	4	6	7	4	3	8	5	7	8	8	8	7	8	7	3	8	8	7	8	6	7	7.25	7	6.5	8	5	1	7	6.652173913	3.5	0	1	5	0	8	5	1	6	2	1	8	6	0	9	0	3	8
246	14/10/15	Student	5	6	7	3	7	8	9	2	9	8	8	9	4	9	2	6	9	9	6	8	9	6.75	5.333333333	9	8.333333333	3	2	9	7.47826087	5	7	4	6	0	8	7	7	7	7	3	8	6	1	6	0	3	8
410	04/11/15	Student																													10	7	7	5	3	0	9	5	3	10	3	6	8	6	8	9	6	0	10
78	19/03/15	PC	6	7	5	7	4	5	7	10	4	8	3	5	7	7	6	10	3	3	6	4	7	7.5	6.666666667	5.5	3.666666667	6.666666667	7	6	5.347826087	6	8	9	9	4	3	9	8	8	8	4	1	4	7	8	4	8	1
80	04/02/15	PC	2	5	2	6	2	4	2	2	1	3	3	3	7	7	7	6	7	2	0	3	3	4	1.666666667	1.5	4.666666667	6.666666667	9	2	3.043478261	5.5	8	7	6	0	5	7	7	7	8	7	3	7	2	9	0	8	7
2	04/07/15	BM	5	4	3	6	3	4	5	5	6	5	2	4	4	6	5	5	1	4	3	4	4	4.25	4	5.5	2.333333333	5	6	4	4.173913043	2	5	6	5	1	3	4	4	6	6	6	4	4	1	4	1	3	3
270	29/08/15	Walker	5	7	3	7	8	8	5	7	6	4	6	5	8	9	4	6	5	3	7	5	4	5	6.333333333	5.5	6.333333333	6.333333333	5	4	5.347826087	3	4	6	6	1	6	3	7	3	3	5	6	6	2	10	1	9	6
288	15/08/15	Walker	5	4	4	4	4	8	4	2	3	3	8	3	8	8	7	3	8	3	2	5	3	3.5	3	3.5	8	6.333333333	8	3	4.173913043	2.25	4	7	6	2	9	5	6	0	8	8	9	7	2	8	4	7	9
417	15/08/15	Walker	0		7	7	7	9	3	3	3	3	8	6	6	6	6		9	2	2	0	1								4.5	2.25	5	5	5	5	8	5	5	5	5	5	8	7	1	1	2	2	7
296	08/08/15	Walker	7	8	7	2	8	9	8	8	8	5	7	8	6	7	1	6	8	7	7	8	7	6.5	7.666666667	8	8	3	2	7	7.347826087	4.5	5	5	5	0	10	8	5	7	5	6	10	5	5	5	5	5	9
221	23/04/15	Student	5	6	6	6	6	8	6	6	6	10	7	6	6	6	2	10	7	7	7	7	7	8	6.666666667	6	7.333333333	4.666666667	0	7	6.782608696	2	6	6	6	6	7	6	6	6	6	6	6	6	2	6	0	0	7
166	14/10/15	Student	5	7	7	7	5	3	5	8	4	7	4	7	7	4	5	8	3	7	7	4	5	7.25	6.333333333	4.5	3.333333333	6.333333333	6	6	5.260869565	4	6	5	4	1	3	4	6	5	2	2	5	6	3	7	3	0	4
185	28/10/2015	Student	6	7	7	5	5	8	7	5	6	7	2	5	6	5	5	7	8	3	6	4	5	7	5	6.5	6	5.333333333	3	6	5.652173913	3	7	6	6	4	7	7	7	7	7	7	6	7	6	6	4	7	7
190	14/10/15	Student	6	6	7	3	4	7	6	6	7	7	4	7	3	7	1	8	7	6	8	8	6	7	7.333333333	6.5	6	2.333333333	2	7	6.739130435	3	6	2	3	0	7	9	8	6	7	3	8	3	8	8	2	0	7
203	14/10/15	Student	6	8	7	4	5	6	5	5	5	7	7	7	5	6	3	9	7	7	7	6	6	7.75	6	5	6.666666667	4	1	6	6.47826087	4	2	2	6	0	8	5	1	0	5	1	7	6	0	9	0	1	7
210	28/10/2015	Student	7	6	7	5	6	7	8	4	7	7	7	6	5	8	4	8	7	6	3	3	3	7	3.333333333	7.5	7	4.666666667	3	5	6	4	7	7	5	1	7	6	6	8	8	5	7	7	5	6	3	4	8
219	28/10/2015	Student	6	7	8	6	5	8	7	6	7	9	6	8	5	8	5	7	8	7	6	6	7	7.75	6	7	7.333333333	5.333333333	2	8	6.782608696	6	6	6	4	1	6	8	7	9	7	5	6	5	1	7	0	0	7
405	14/10/15	Student	5	6	6	3		8	7	6	6	9	4	5	5	8	6	9	6	3	7	6	8								6.428571429	4	3	5	7	0	6	4	3	8	6	7	6	7	2	7	1	6	6
408	04/11/15	Student																													10	7	7	6	2	0	6	8	5	8	2	3	7	5	7	7	1	0	7
411	14/10/15	Student																													10	4	7	5	5	3	7	6	5	8	6	5	7	6	3	6	2	4	6
68	03/08/15	BM	3	8	5	1	2	10	7	5	3	6	8	6	3	6	5	8	10	3	5	5	4	6.75	5	5	9.333333333	3	8	7	5.826086957	3.5	6	7	5	1	10	5	5	6	6	4	9	6	2	5	0	4	9
88	26/11/14	PC	4	6	7	7	7	6	6	6	6	6	6	6	6	6	6	6	7	6	6	6	6	6.25	6	6	6.333333333	6.333333333	6	6	5.652173913	5	6	7	5	3	6	6	6	6	6	5	6	5	2	10	3	5	6
101	30/11/14	PC	2	5	3	9	3	6	1	4	1	6	9	2	8	6	8	4	7	2	2	2	2	4.5	2.666666667	1	7.333333333	8.333333333	8	2	3.304347826	4.5	7	8	4	4	7	9	8	7	9	8	9	8	2	10	2	7	9
66	04/07/15	BM	5	5	7	5	5	9	7	7	6	6	9	7	5	9	1	7	9	6	9	9	8	6.25	8.333333333	6.5	9	3.666666667	1	7	7.173913043	2	5	8	8	0	9	5	9	4	7	6	9	7	0	7	0	6	9
225	11/11/2015	Student	7	7	6	7	7	7	6	8	7	7	7	6	7	7	5	6	8	6	7	7	6	6.5	7.333333333	6.5	7.333333333	6.333333333	5	6	6.260869565	1.5	7	7	6	2	7	7	7	7	7	6	7	6	3	7	1	6	8
284	22/08/15	Walker	8	5	9	1	9	8	8	8	8	8	7	8	2	8	1	7	7	8	9	8	9	7.25	8.333333333	8	7.333333333	1.333333333	1	9	8.086956522	2.5	7	7	7	7	7	8	8	4	8	7	7	7	3	7	7	2	6
31	26/06/15	BM	7	7	7	2	5	7	7	1	7	7	7	7	3	9	2	7	8	5	9	7	7	7	5.666666667	7	7.333333333	2.333333333	1	7	6.956521739	6	5	4	6	0	7	6	6	1	6	5	10	6	1	10	0	7	10
267	01/09/15	Walker	6	6	6	6	6	6	6	6	6	6	6	6	6	6	6	6	6	6	6	6	6	6	6	6	6	6	6	6	5.652173913	2	6	6	6	6	3	6	6	6	6	6	4	5	2	7	1	4	4
164	14/10/15	Student	7	7	6	8	7	1	6	2	9	8	1	6	4	9	4	5	1	7	6	3	6	6.5	3.666666667	7.5	1	5.333333333	5	6	5.304347826	3.5	8	8	7	6	1	6	6	5	8	8	1	9	7	9	0	0	1
167	14/10/15	Student	5	6	5	7	5	5	6	8	7	7	2	5	7	6	6	8	4	4	4	6	4	6.5	6	6.5	3.666666667	6.666666667	3	5	5.173913043	4	6	6	6	5	5	7	7	8	8	7	6	6	3	8	3	8	4
173	14/10/15	Student	6	9	7	8	7	6	7	8	7	8	4	7	8	7	8	9	5	6	3	2	5	8.25	4.333333333	7	5	8	4	6	5.695652174	6	9	10	8	5	5	6	8	0	10	8	5	5	7	7	8	9	5
176	14/10/15	Student	6	6	7	3	2	7	6	8	6	4	3	6	5	6	4	8	6	6	7	6	6	6.25	7	6	5.333333333	4	2	7	6.043478261	4	6	6	6	2	7	6	6	6	6	6	6	6	2	8	6	4	6
177	15/10/15	Student	7	8	6	8	6	6	7	9	7	7	5	6	4	6	6	7	5	7	6	6	6	7	7	7	5.333333333	6	6	6	6.043478261	2	7	8	7	2	6	6	7	8	6	7	6	7	5	7	0	8	5
180	15/10/15	Student	4	9	4	9	10	5	5	5	5	10	7	7	7	7	9	10	5	6	3	6	6	8.25	4.666666667	5	5.666666667	8.333333333	7	6	5.565217391	3	8	10	8	4	6	5	10	10	10	10	7	7	5	7	5	8	7
181	14/10/15	Student	6	8	6	9	5	6	7	5	5	8	5	6	6	7	6	8	6	4	9	7	8	7.5	7	6	5.666666667	7	6	7	5.913043478	4	7	6	6	3	5	7	9	8	8	8	3	7	4	7	1	6	3
183	28/10/2015	Student	8	8	6	8	6	6	7	7	6	6	6	7	7	6	5	9	5	7	9	9	9	7.25	8.333333333	6.5	5.666666667	6.666666667	6	8	6.47826087	4	8	9	9	9	8	8	9	7	9	9	7	6	1	8	0	7	6
186	04/11/15	Student	6	6	6	8	6	6	5	4	4	5	6	5	6	4	7	6	6	3	6	6	5	5.75	5.333333333	4.5	6	7	7	4	4.826086957	5	6	5	5	6	7	7	7	9	8	5	7	6	4	6	2	6	6
187	14/10/15	Student	6	9	7	8	7	7	6	5	7	9	5	6	4	9	5	10	6	8	7	6	8	8.75	6	6.5	6	5.666666667	4	7	6.695652174	4	6	8	8	0	6	7	7	9	7	9	7	8	0	8	0	8	8
188	14/10/15	Student	6	6	8	6	6	6	8	9	8	9	6	8	8	6	3	6	6	7	2	7	2	7.25	6	8	6	5.666666667	2	4	6.130434783	5	5	7	7	3	7	5	7	5	6	6	7	6	7	7	0	0	7
193	14/10/15	Student	6	6	7	1	5	7	7	9	6	6	6	7	7	9	4	8	5	6	10	7	7	6.75	8.666666667	6.5	6	4	4	7	6.739130435	4	6	6	5	1	6	9	9	9	9	6	6	7	3	8	1	5	7
199	14/10/15	Student	5	7	7	3	5	6	5	9	6	8	6	7	2	7	3	9	7	6	8	7	8	7.75	8	5.5	6.333333333	2.666666667	2	7	6.956521739	4	7	5	5	2	6	7	5	7	5	7	6	8	2	7	1	5	5
205	14/10/15	Student	7	6	7	5	6	6	6	7	5	7	7	5	4	6	4	8	7	6	6	6	7	7	6.333333333	5.5	6.666666667	4.333333333	7	7	6.173913043	5	6	7	4	0	7	7	8	8	8	7	7	7	1	5	0	8	7
209	04/11/15	Student	2	5	3	6	7	7	1	2	2	3	7	3	7	10	6	3	7	4	1	2	2	3.5	1.666666667	1.5	7	6.333333333	7	2	3.782608696	5.5	6	5	7	2	6	5	7	8	7	6	7	7	2	8	2	6	6
214	14/10/15	Student	8	7	8	2	8	7	9	7	8	8	7	8	3	9	3	7	7	8	7	7	8	7.5	7	8.5	7	2.666666667	3	8	7.608695652	5	5	5	5	0	7	5	6	7	5	6	7	8	1	8	0	4	5
220	14/10/15	Student	8	7	7	5	8	7	9	7	7	7	8	7	6	8	2	4	7	6	6	6	5	6.25	6.333333333	8	7.333333333	4.333333333	2	8	6.826086957	5	7	7	7	1	7	8	8	8	7	9	7	7	1	8	0	5	7
222	04/11/15	Student	2	7	6	5	5	8	4	7	2	8	6	7	6	5	4	8	8	7	8	6	3	7.25	7	3	7.333333333	5	8	6	5.652173913	5.5	8	4	6	0	9	7	6	8	8	6	10	6	3	9	0	7	10
231	14/10/15	Student	7	7	6	3	8	8	8	6	8	7	7	7	5	7	3	6	8	6	7	8	7	6.5	7	8	7.666666667	3.666666667	5	7	6.913043478	4	5	6	6	0	7	10	7	8	8	6	8	8	3	8	1	7	8
236	28/10/2015	Student	7	7	7	6	7	7	8	8	8	8	8	7	7	7	4	9	8	8	9	9	8	7.75	8.666666667	8	7.666666667	5.666666667	1	8	7.391304348	4.25	7	8	6	6	9	7	8	7	7	8	9	8	5	7	4	9	9
238	14/10/15	Student	6	6	8	3	7	8	6	6	6	6	8	7	5	9	3	7	8	6	7	6	6	6.75	6.333333333	6	8	3.666666667	3	7	6.782608696	4	7	8	7	0	8	8	8	8	8	8	8	8	0	9	0	4	8
255	14/10/15	Student	7	9	8	3	7	8	8	9	8	8	9	8	4	5	1	1	9	6	8	7	7	6.5	8	8	8.666666667	2.666666667	2	8	7.391304348	4.5	7	6	7	3	8	6	7	9	8	6	9	7	4	7	1	6	9
256	14/10/15	Student	5	6	7	4	4	8	7	9	8	9	9	8	2	6	2	7	9	6	8	8	6	7.25	8.333333333	7.5	8.666666667	2.666666667	2	8	7.304347826	4	7	7	7	1	9	6	7	8	6	7	9	8	2	6	1	5	9
257	14/10/15	Student	6	7	7	4	8	9	8	6	5	7	9	9	6	8	3	7	9	5	7	7	7	7	6.666666667	6.5	9	4.333333333	2	7	7.086956522	4	8	6	6	2	9	8	6	8	7	8	9	7	3	5	1	3	9
412	14/10/15	Student																													10	4	7	6	8	0	9	10	8	10	8	9	10	8	1	10	0	2	9
61	05/08/15	BM	8	9	8	6	8	9	8	10	9	9	7	8	6	8	3	7	10	7	8	8	8	8.25	8.666666667	8.5	8.666666667	5	9	8	7.52173913	3	8	4	5	0	8	8	5	9	8	4	10	7	0	8	0	0	10
23	01/07/15	BM	7	7	7	2	7	7	7	7	7	7	5	7	3	7	1	5	7	7	7	7	7	6.5	7	7	6.333333333	2	2	7	7	3.5	8	8	8	0	7	8	8	7	8	8	7	8	2	8	0	7	7
76	25/02/15	PC	2	4	2	8	2	3	2	5	3	4	2	4	8	7	9	5	4	3	3	4	1	3.75	4	2.5	3	8.333333333	7	5	3.173913043	2.5	7	6	9	2	5	7	7	6	8	8	4	7	5	8	0	6	5
79	19/03/15	PC	5	7	4	2	6	7	5	8	5	5	3	3	3	7	7	7	3	3	3	5	4	5.75	5.333333333	5	4.333333333	4	3	5	5.217391304	5.5	8	6	6	0	4	9	10	9	9	9	9	7	2	10	2	5	6
103	08/02/15	PC	6	8	7	3	7	8	7	6	6	7	7	7	3	7	3	7	7	6	6	6	6	7.25	6	6.5	7.333333333	3	5	7	6.695652174	4	8	7	6	0	7	7	7	8	8	5	7	7	1	7	0	7	7
140	04/02/15	PC	5	5	6	2	5	9	9	4	9	5	9	5	3	8	3	8	9	8	8	8	8	6	6.666666667	9	9	2.666666667	1	8	7.260869565	4	6	6	6	1	9	10	8	2	8	5	9	6	3	10	2	6	9
89	16/11/14	PC	5	7	4	6	6	7	6	6	6	4	6	4	4	6	3	5	7	4	6	6	5	5	6	6	6.666666667	4.333333333	3	7	5.695652174	2.5	3	4	4	3	5	7	4	5	3	3	7	6	6	7	2	6	7
90	26/11/14	PC	5	6	6	7	6	7	6	5	6	5	7	6	6	7	7	7	6	5	8	8	7	6	7	6	6.666666667	6.666666667	5	6	5.826086957	4.5	9	9	8	2	7	4	8	9	8	7	3	6	3	8	1	8	6
99	16/11/14	PC	5	8	9	5	3	7	5	8	6	7	7	8	4	7	3	8	7	7	9	7	7	8	8	5.5	7	4	0	8	7	2.5	5	8	8	3	7	8	7	9	3	7	7	8	4	6	6	8	7
100	22/11/14	PC	10	10	10	6	10	8	10	8	9	10	6	8	8	10	5	7	7	10	10	8	9	9.25	8.666666667	9.5	7	6.333333333	3	9	8.130434783	5	7	7	8	0	7	7	7	10	8	6	8	10	0	9	0	0	8
111	30/10/14	PC	8	6	8	8	6	7	8	8	8	6	7	7	5	8	3	5	8	8	8	8	6	6.25	8	8	7.333333333	5.333333333	1	8	7	4.5	7	4	4	0	7	8	8	8	4	4	10	7	2	10	0	3	10
121	30/10/14	PC	7	10	8	1	9	8	8	8	8	9	7	8	3	8	1	9	8	8	10	7	8	9	8.333333333	8	7.666666667	1.666666667	1	8	8.260869565	4.5	4	4	4	1	7	8	8	0	9	7	8	7	1	9	0	9	8
149	18/11/14	PC	4	7	2	6	5	9	7	3	6	6	9	6	6	9	3	5	10	5	4	4	6	5	3.666666667	6.5	9.333333333	5	3	5	5.826086957	5	9	9	5	0	9	9	10	10	9	8	8	9	2	10	0	4	9
153	27/11/14	PC	7	8	8	2	8	10	8	6	6	8	9	8	2	8	2	5	10	5	5	8	7	7.25	6.333333333	7	9.666666667	2	5	8	7.434782609	5	7	8	7	0	5	10	7	7	7	7	8	7	1	7	1	5	8
392	16/11/14	PC	5	2	6	5	6	5	6	8	8	8	6	7	6	7	5		3	5	9	9	8		8.666666667							4	3	4	7	0	3	4	1	9	1	5	5	5	6	10	1	5	5
17	31/07/15	BM	3	6	3	8	4	7	4	7	5	4	5	6	4	7	5	8	6	3	3	4	4	5.25	4.666666667	4.5	6	5.666666667	3	3	4.869565217	2	4	9	7	8	5	7	8	9	9	9	6	7	1	7	1	9	6
29	01/09/15	BM	7	9	7	5	7	7	7	7	7	8	7	8	5	8	6	8	7	6	7	7	7	8	7	7	7	5.333333333	7	7	6.739130435	2	6	6	6	3	7	6	6	8	6	6	7	6	0	7	0	2	7
32	31/07/15	BM	9	7	6	3	6	8	7	4	6	7	6	7	4	7	4	8	8	6	8	7	7	7	6.333333333	6.5	7.333333333	3.666666667	1	7	6.913043478	2.5	8	7	7	1	8	7	7	7	8	8	8	7	1	7	1	6	8
53	31/07/15	BM	8	7	7	8	8	9	7	7	7	6	7	6	10	7	6	4	9	9	6	5	5	6	6	7	8.333333333	8	7	6	6.043478261	2	7	7	7	2	9	7	7	8	9	9	8	9	0	7	1	10	8
262	30/05/15	Walker	5	7	7	9	2	3	5	3	4	7	2	4	5	6	7	6	2	7	7	4	6	6.75	4.666666667	4.5	2.333333333	7	1	7	4.869565217	3	4	5	6	7	7	6	7	7	8	7	6	7	3	6	7	8	6
263	06/06/15	Walker	3	2	3	1	2	3	4	0	2	2	3	4	5	7	7	7	3	3	2	3	2	3.5	1.666666667	3	3	4.333333333	2	2	3.565217391	4	7	8	8	0	3	7	7	7	8	7	3	7	1	8	1	8	4
269	30/05/15	Walker	5	6	6	3	5	6	6	4	7	6	6	7	6	7	4	7	7	6	3	6	2	6.25	4.333333333	6.5	6.333333333	4.333333333	7	6	5.565217391	2.75	5	7	6	1	7	5	5	5	7	6	7	6	1	6	0	6	7
275	30/05/15	Walker	4	6	5	2	7	7	6	7	7	5	7	6	5	7	2	7	7	7	3	2	3	5.75	4	6.5	7	3	3	5	5.913043478	2.5	3	7	7	1	7	8	7	7	7	8	7	6	2	4	1	7	7
276	15/08/15	Walker	5	7	7	5	6	9	6	7	7	7	7	6	4	8	5	8	5	4	2	5	4	7.25	4.666666667	6.5	7	4.666666667	8	6	5.826086957	2.25	10	7	8	0	7	10	9	0	8	8	8	7	0	10	0	2	5
281	30/05/15	Walker	5	7	5	8	3	8	6	3	5	6	6	6	8	8	8	8	8	5	3	5	5	6.5	3.666666667	5.5	7.333333333	8	7	5	5.043478261	2.75	7	8	8	2	8	7	8	5	9	7	8	8	3	8	1	8	8
43	03/07/15	BM	7	9	7	4	8	8	7	6	8	8	8	8	6	7	2	9	8	8	7	7	7	8.25	6.666666667	7.5	8	4	6	8	7.260869565	4.5	8	9	8	0	6	8	8	8	8	6	5	8	0	7	0	9	5
15	26/06/15	BM	3	6	1	6	1	6	6	8	7	7	3	3	7	8	5	5	8	6	9	8	3	4.75	8.333333333	6.5	5.666666667	6	2	7	5.434782609	6	7	9	6	1	7	7	7	9	8	6	6	7	2	8	0	7	7
74	26/06/15	BM	7	9	9	7	8	10	10	8	10	10	10	7	3	10	1	8	10	9	10	9	8	9	9	10	10	3.666666667	0	8	8.652173913	6	8	9	7	0	10	10	10	10	8	9	10	10	0	10	0	5	10
21	28/07/15	BM	5	6	3	1	5	6	7	6	6	4	6	6	2	7	6	6	7	6	6	6	4	4.75	6	6.5	6.333333333	3	5	5	5.782608696	5	7	8	5	1	4	8	8	6	8	7	5	7	2	6	3	7	5
265	01/09/15	Walker	6	6	6	6	6	6	6	1	5	6	4	5	4	7	3	5	5	5	6	5	7	5.75	4	5.5	5	4.333333333	1	7	5.652173913	2	7	7	7	2	7	5	7	2	6	6	5	6	3	7	1	7	6
274	19/08/15	Walker	6	8	7	2	7	7	8	6	7	7	6	6	6	7	3	7	7	6	7	6	6	7.25	6.333333333	7.5	6.666666667	3.666666667	2	7	6.739130435	2	7	6	7	2	8	7	7	5	7	9	7	8	5	8	1	3	8
233	23/04/15	Student	10	9	8	1	9	9	9	8	9	7	8	8	9	8	9	8	6	7	8	7	9	8	7.666666667	9	7.666666667	6.333333333	9	8	7.260869565	4	7	7	7	7	7	7	7	5	7	6	8	6	7	6	7	8	8
240	23/04/15	Student	9	8	8	9	9	8	9	7	8	9	8	7	9	9	8	8	8	9	6	7	8	8.25	6.666666667	8.5	8	8.666666667	6	7	6.956521739	3	6	8	8	2	8	6	5	5	6	6	8	8	7	8	1	8	8
182	14/10/15	Student	6	6	7	6	7	7	7	6	6	9	4	7	8	9	3	10	6	5	9	6	7	8	7	6.5	5.666666667	5.666666667	3	7	6.565217391	5	8	8	8	2	7	6	6	8	8	6	7	8	0	6	0	7	7
191	14/10/15	Student	8	7	9	2	7	6	7	6	4	8	6	9	4	7	2	8	6	6	9	8	8	8	7.666666667	5.5	6	2.666666667	2	9	7.304347826	4	9	5	4	0	8	9	8	2	8	7	8	7	1	8	0	4	7
200	14/10/15	Student	6	6	7	4	6	7	7	7	6	8	5	7	5	8	2	8	7	6	9	8	7	7.25	8	6.5	6.333333333	3.666666667	2	7	6.913043478	4	8	8	7	1	7	9	8	8	8	9	7	8	2	8	0	5	7
206	28/10/2015	Student	3	4	8	7	6	7	7	5	4	7	6	7	7	8	2	10	7	8	9	7	9	7.25	7	5.5	6.666666667	5.333333333	0	8	6.695652174	4	8	6	7	0	6	7	8	10	8	6	6	7	0	10	0	2	6
215	04/11/15	Student	8	8	8	2	7	7	8	5	9	7	7	8	5	10	2	7	7	8	9	8	8	7.5	7.333333333	8.5	7	3	1	8	7.695652174	6	7	8	8	1	7	7	7	9	8	8	7	8	2	8	0	7	7
216	14/10/15	Student	7	6	6	6	5	7	8	9	9	8	7	8	3	6	3	6	7	8	8	8	8	6.5	8.333333333	8.5	7	4	2	7	7.130434783	4	7	7	8	0	7	6	7	9	7	8	7	8	0	8	0	6	7
226	14/10/15	Student	5	5	7	3	5	8	6	7	5	8	6	8	4	8	2	9	8	8	8	8	8	7.25	7.666666667	5.5	7.333333333	3	2	8	7.130434783	4	5	5	5	1	8	7	10	8	9	7	8	8	1	9	0	7	8
234	14/10/15	Student	7	9	9	4	7	8	10	9	10	10	6	9	4	8	3	10	9	7	7	8	8	9.5	8	10	7.666666667	3.666666667	4	8	8	4	6	8	7	1	9	8	8	9	8	7	9	8	5	10	8	10	9
235	15/10/15	Student	7	8	7	4	6	9	7	9	7	10	7	7	5	9	1	10	7	6	8	8	7	8.75	8.333333333	7	7.666666667	3.333333333	3	8	7.565217391	2	5	8	6	1	8	5	8	10	7	8	9	5	7	9	0	7	8
244	14/10/15	Student	8	8	9	8	7	8	8	9	9	8	8	7	4	7	3	6	8	7	8	7	7	7.75	8	8.5	8	5	2	8	7.391304348	5	3	3	4	1	7	9	7	6	7	7	8	6	7	7	2	6	8
245	15/10/15	Student	7	5	9	3	10	9	9	10	9	9	7	9	3	9	2	8	8	4	10	9	9	7.75	9.666666667	9	8	2.666666667	0	9	8.304347826	2.5	8	9	5	0	8	3	6	10	5	8	9	6	3	8	0	9	9
258	15/10/15	Student	8	7	8	2	7	10	8	9	10	7	9	8	7	9	1	10	9	8	8	7	8	8	8	9	9.333333333	3.333333333	0	8	8.173913043	3	6	5	5	0	8	5	7	7	4	7	10	7	7	10	0	5	10
406	14/10/15	Student	8	9	7	9	5	9	6	0	6	7	7	6	4	7	2		9	5	8	7	7								6.571428571	4	6	9	8	0	9	7	7	10	8	7	9	8	0	9	0	8	8
413	14/10/15	Student																													10	4	10	7	7	0	6	7	9	10	9	7	6	7	0	10	0	8	6
415	28/10/2015	Student																													10	4	10	6	8	0	10	10	7	10	9	8	10	8	0	9	0	7	8
50	04/08/15	BM	9	9	7	1	8	8	9	9	9	9	8	8	5	9	7	7	8	8	9	8	8	8	8.666666667	9	8	4.333333333	2	8	7.956521739	4	9	8	8	2	8	9	9	9	9	9	7	9	1	9	1	2	7
10	17/07/15	BM	6	8	6	3	7	4	7	7	7	6	4	7	5	5	6	8	7	8	5	7	7	7	6.333333333	7	5	4.666666667	6	6	6.173913043	4	7	7	5	8	7	5	9	8	10	8	5	8	6	9	7	9	7
38	17/07/15	BM	6	6	6	5	7	7	8	8	8	8	8	8	8	7	6	4	8	8	9	9	8	6	8.666666667	8	7.666666667	6.333333333	7	7	6.695652174	3	6	6	6	6	8	6	7	7	9	8	10	8	5	6	0	6	10
391	03/08/15	BM	4	3	8	2	3		3	6	3	8	7	9	2	3	5	1	7	3	2	3	2									3.5	9	8	8	0	10	8	9	9	10	8	9	8	2	8	1	7	7
11	09/09/15	BM	7	10	7	5	5	3	7	7	9	9	5	8	7	8	5	9	7	8	6	8	8	8.75	7	8	5	5.666666667	8	7	6.652173913	2	7	10	8	0	9	8	5	9	9	7	7	8	5	5	0	3	8
19	09/09/15	BM	7	8	7	5	6	6	7	7	7	8	5	6	7	8	2	7	7	6	7	7	7	7.5	7	7	6	4.666666667	1	7	6.739130435	6	8	8	8	0	8	7	8	9	8	8	8	8	1	8	0	7	8
25	01/07/15	BM	7	9	9	1	7	8	8	10	7	9	6	9	2	8	1	7	6	7	6	6	8	8.5	7.333333333	7.5	6.666666667	1.333333333	1	8	7.826086957	3	8	10	5	1	8	7	8	9	7	9	7	7	2	7	0	8	7
34	01/07/15	BM	7	8	7	4	6	8	8	8	7	9	7	7	5	7	4	7	7	7	9	8	7	7.75	8.333333333	7.5	7.333333333	4.333333333	1	8	7.304347826	2.5	7	8	7	0	8	8	8	9	8	8	8	8	1	9	0	7	8
42	01/07/15	BM	7	6	6	5	7	8	7	7	6	6	8	7	5	8	3	8	8	6	7	6	7	6.5	6.666666667	6.5	8	4.333333333	4	7	6.739130435	2.5	7	8	7	1	7	7	8	7	7	7	7	7	2	7	1	8	8
81	08/02/15	PC	3	7	3	7	4	6	4	4	4	5	4	3	4	5	4	10	5	4	5	4	5	6.25	4.333333333	4	5	5	0	5	5	4	7	9	7	0	6	9	9	9	9	8	7	6	0	9	0	8	7
85	19/03/15	PC	7	9	4	4	6	6	6	9	5	5	6	8	1	10	5	9	5	5	9	7	6	6.75	8.333333333	5.5	5.666666667	3.333333333	5	6	6.652173913	5	8	10	9	1	6	9	9	9	9	8	8	9	2	9	0	9	6
87	22/02/15	PC	8	9	7	6	9	7	7	9	8	7	6	6	4	8	5	3	5	6	7	7	6	6.5	7.666666667	7.5	6	5	3	7	6.695652174	3	8	9	7	0	5	8	8	9	7	8	8	7	0	9	0	3	7
98	19/03/15	PC	7	5	7	7	6	7	5	8	6	7	7	8	1	9	2	10	7	7	9	7	6	7.25	8	5.5	7	3.333333333	7	6	6.826086957	6	7	7	7	7	6	7	8	8	6	7	8	10	1	3	1	9	7
108	15/02/15	PC	8	8	7	4	8	8	8	8	5	8	6	7	3	7	3	5	8	7	8	7	8	7	7.666666667	6.5	7.333333333	3.333333333	2	8	7.260869565	4	8	8	7	1	7	7	8	8	8	8	8	9	4	9	1	8	8
118	15/02/15	PC	7	9	6	2	5	8	7	7	7	7	7	8	2	9	1	9	8	7	7	7	6	7.75	7	7	7.666666667	1.666666667	8	7	7.173913043	5	8	8	9	1	9	7	8	8	8	7	8	8	0	8	0	6	8
120	19/03/15	PC	7	6	6	2	5	7	6	8	8	7	8	7	4	7	3	5	8	8	8	7	7	6	7.666666667	7	7.666666667	3	6	7	6.826086957	7	7	6	7	1	7	8	8	8	8	6	7	7	2	7	1	3	7
128	25/02/15	PC	7	9	6	6	7	8	7	10	8	8	7	7	4	9	4	7	9	7	7	6	8	7.5	7.666666667	7.5	8	4.666666667	0	7	7.391304348	5	8	7	6	0	8	8	8	10	8	7	8	9	0	10	0	5	9
138	19/03/15	PC	6	4	2	6	6	9	4	6	3	6	9	5	5	8	6	4	9	4	3	3	4	4	4	3.5	9	5.666666667	5	5	5.130434783	7	9	9	8	0	8	9	9	7	9	8	8	9	1	8	0	8	9
143	08/02/15	PC	7	8	7	4	8	9	7	9	7	8	9	7	6	10	3	9	9	8	7	7	8	8	7.666666667	7	9	4.333333333	7	8	7.47826087	4	10	10	9	0	9	10	10	9	10	8	9	10	0	10	0	10	9
154	22/02/15	PC	7	6	6	5	7	10	7	7	7	8	9	9	3	8	3	7	10	7	8	8	8	6.75	7.666666667	7	9.666666667	3.666666667	2	9	7.608695652	3	7	7	8	2	10	7	9	9	8	6	9	7	1	9	0	6	10
393	25/02/15	PC	7	7	7	3	6	6	7	7	6	6	6	6	6		3	5	6	7	6	6	6								6.428571429	5	9	7	7	1	5	8	9	9	9	8	7	8	0	9	0	4	6
83	22/11/14	PC	8	8	6	3	5	6	7	3	6	8	4	6	6	8	7	7	6	4	3	3	3	7.25	3	6.5	5.333333333	5.333333333	8	5	5.304347826	5	9	9	7	0	8	6	8	8	8	8	5	6	1	7	1	6	6
84	30/11/14	PC	6	7	8	2	6	6	6	7	6	5	3	7	2	7	1	6	7	2	3	3	6	6.5	4.333333333	6	5.333333333	1.666666667	4	7	6.043478261	5	8	9	7	1	7	7	9	9	8	7	7	8	1	7	0	7	7
86	16/11/14	PC	6	6	5	3	5	7	6	6	7	6	6	6	3	7	5	6	5	5	3	5	5	5.75	4.666666667	6.5	6	3.666666667	7	6	5.652173913	4	5	7	7	1	7	7	5	6	6	6	7	6	6	7	1	1	7
96	22/11/14	PC	7	8	7	5	6	7	7	7	7	8	7	7	7	8	5	6	7	7	6	6	7	7.25	6.333333333	7	7	5.666666667	5	6	6.47826087	5	8	8	6	1	8	8	8	8	9	8	8	7	2	8	1	8	8
102	18/11/14	PC	5	7	5	6	6	7	6	5	8	8	7	6	7	8	6	4	8	6	5	7	5	6	5.666666667	7	7.333333333	6.333333333	6	5	5.782608696	5	10	8	8	1	8	8	8	7	10	6	8	8	0	10	2	5	8
109	30/10/14	PC	6	8	6	4	8	8	8	8	6	7	6	8	3	8	2	8	8	6	8	7	8	7.25	7.666666667	7	7.333333333	3	0	8	7.434782609	5	6	6	6	0	6	9	6	6	6	6	9	8	0	8	0	8	8
113	26/11/14	PC	7	7	7	5	7	7	7	8	7	7	7	9	1	9	3	7	8	7	9	9	8	7	8.666666667	7	7.333333333	3	1	8	7.608695652	4.5	7	7	7	1	7	6	7	7	6	7	7	8	1	7	1	5	7
117	26/11/14	PC	6	6	7	6	6	8	7	5	7	8	7	8	7	8	7	8	8	8	8	7	7	7.25	6.666666667	7	7.666666667	6.666666667	4	8	6.652173913	6	9	9	7	2	9	8	8	9	9	7	8	9	2	8	0	1	8
123	19/11/14	PC	6	7	6	2	5	8	6	6	6	6	8	6	3	7	2	2	8	6	6	6	6	5.25	6	6	8	2.333333333	2	7	6.47826087	4	7	6	6	0	7	8	7	7	7	6	8	8	0	6	0	6	8
141	26/11/14	PC	8	9	7	3	9	8	8	5	7	8	9	8	8	9	4	7	10	8	9	8	8	7.75	7.333333333	7.5	9	5	9	8	7.347826087	4	6	7	8	2	7	8	7	8	7	7	8	9	1	7	0	7	7
158	26/11/14	PC	6	8	2	2	8	10	5	8	5	6	10	7	2	9	1	8	10	5	7	5	7	6	6.666666667	5	10	1.666666667	1	7	7.260869565	4.5	10	7	0	0	10	9	7	9	8	6	10	8	2	10	0	7	10
397	22/11/14	PC	8	8	6	3	6	7	8	8	8	8	6	6	2	7	2		7	7	10	10	7								7.619047619	5	10	8	8	0	8	8	10	10	10	6	7	10	0	10	0	6	7
3	04/07/15	BM	7	8	4	7	7	3	6	8	5	6	3	5	6	7	5	4	2	7	6	6	4	5.5	6.666666667	5.5	2.666666667	6	7	6	5.173913043	2	9	9	5	1	2	9	8	9	10	9	2	9	1	9	0	8	2
4	01/09/15	BM	2	4	2	8	5	2	2	4	3	3	5	3	6	4	3	5	2	2	6	4	3	3.5	4.666666667	2.5	3	5.666666667	4	3	3.608695652	2	7	8	4	2	5	8	6	9	7	7	5	7	1	9	0	8	4
5	01/09/15	BM	6	7	6	3	4	4	5	7	7	8	3	6	3	7	3	5	4	6	6	6	6	6.5	6.333333333	6	3.666666667	3	3	6	5.956521739	2	7	7	7	1	5	7	7	8	8	8	6	7	2	7	1	6	4
22	04/07/15	BM	7	8	7	3	5	7	7	5	7	8	6	7	7	7	3	5	6	6	8	6	8	7	6.333333333	7	6.333333333	4.333333333	6	8	6.47826087	4	6	6	6	1	7	5	5	6	5	6	6	7	2	7	2	4	6
40	31/07/15	BM	8	8	7	2	8	8	8	8	8	8	8	8	2	9	2	3	8	8	3	5	7	6.5	5.333333333	8	8	2	5	7	7.217391304	3	10	9	8	0	8	9	9	10	8	9	8	9	1	10	0	3	8
45	31/07/15	BM	8	8	6	4	6	8	7	8	7	8	8	8	3	8	3	7	8	8	7	7	7	7.25	7.333333333	7	8	3.333333333	3	8	7.347826087	2	8	9	7	0	8	8	8	10	8	7	8	8	2	8	0	7	7
64	04/07/15	BM	7	7	7	9	8	9	7	5	7	8	9	7	2	7	3	7	9	6	7	7	7	7.25	6.333333333	7	9	4.666666667	7	7	6.826086957	3	8	8	8	1	9	8	8	8	8	8	9	8	7	8	0	6	9
264	30/05/15	Walker	4	6	5	7	4	5	8	5	6	6	5	6	8	8	5	3	3	3	8	5	6	5	6	7	4.333333333	6.666666667	7	7	5.043478261	2.5	7	8	8	2	2	10	8	4	4	5	3	7	3	7	1	6	5
273	15/08/15	Walker	6	7	7	9	8	7	7	7	7	7	6	7	8	7	5	8	7	7	3	5	5	7.25	5	7	6.666666667	7.333333333	9	6	5.782608696	2.25	7	7	8	3	7	5	6	7	7	7	7	7	3	5	1	7	7
278	15/08/15	Walker	8	8	8	5	7	7	6	6	8	8	7	8	3	8	3	7	7	7	7	7	7	7.75	6.666666667	7	7	3.666666667	5	7	7.043478261	2.25	8	8	8	4	7	7	7	7	7	7	7	8	1	6	0	3	7
280	15/08/15	Walker	5	7	7	1	6	7	6	5	8	6	7	7	4	10	3	8	8	7	0	5	7	7	3.333333333	7	7.333333333	2.666666667	3	7	6.608695652	2.25	8	8	9	3	7	10	9	9	10	6	6	7	0	10	6	9	6
282	22/08/15	Walker	4	4	5	8	3	8	4	5	5	5	7	4	8	6	8	2	7	4	3	4	4	4	4	4.5	7.333333333	8	6	6	4.347826087	3	2	5	7	0	8	0	5	0	7	5	7	6	1	1	3	2	7
291	22/08/15	Walker	7	8	8	6	8	8	8	7	8	8	7	9	7	7	8	4	9	9	3	6	6	7	5.333333333	8	8	7	5	8	6.608695652	2.5	5	9	9	4	8	8	9	7	9	5	8	8	7	8	7	9	8
293	30/05/15	Walker	7	8	8	3	6	8	7	6	8	7	8	7	5	8	4	7	8	7	6	7	7	7.5	6.333333333	7.5	8	4	3	7	7.043478261	2.5	8	8	8	2	8	8	9	9	9	9	9	9	1	10	0	5	8
297	29/08/15	Walker	8	7	8	2	8	8	8	8	9	8	8	8	8	8	8	7	8	8	8	8	8	7.5	8	8.5	8	6	4	8	7.347826087	3	8	8	9	0	9	9	9	1	9	8	8	8	1	10	6	3	8
302	22/08/15	Walker	3	7	5	3	7	8	3	5	3	6	9	7	7	9	5	8	9	4	1	3	4	6.5	3	3	8.666666667	5	8	5	5.347826087	2.5	6	5	8	3	8	8	8	9	8	8	9	9	1	9	1	8	10
303	29/08/15	Walker	6	7	6	8	6	9	5	5	5	5	8	5	6	6	6	6	9	6	5	4	6	6	4.666666667	5	8.666666667	6.666666667	0	6	5.869565217	4	6	6	6	6	6	6	6	6	6	6	7	7	7	7	7	7	7
422	06/06/15	Walker																													10	3.5	7	7	7	2	7	7	7	7	7	7	7	7	3	0	0	3	8
16	26/06/15	BM	5	7	2	8	4	5	8	6	8	7	5	4	10	7	5	9	8	7	4	3	3	6.25	4.333333333	8	6	7.666666667	6	5	5.130434783	5.5	10	9	7	3	10	8	9	7	9	9	9	7	3	7	0	3	8
24	29/07/15	BM	5	5	5	4	5	7	6	6	6	6	6	6	4	5	4	4	7	5	7	7	7	5	6.666666667	6	6.666666667	4	7	7	5.782608696	2	6	8	7	2	7	8	8	9	6	7	7	8	1	9	0	2	8
63	09/07/15	BM	8	8	6	2	5	8	6	9	8	9	9	8	4	9	2	9	9	6	9	9	7	8	9	7	8.666666667	2.666666667	1	9	7.913043478	6	10	8	6	0	9	10	10	10	10	10	10	10	6	10	0	8	10
6	28/07/15	BM	10	10	7	2	6	3	7	8	7	10	4	8	2	8	2	7	4	8	10	10	8	8.5	9.333333333	7	3.666666667	2	2	8	7.608695652	4	10	10	8	10	3	10	10	10	10	10	3	10	10	10	0	4	3
9	28/07/15	BM	3	4	1	7	3	5	5	1	2	3	3	3	3	8	2	2	5	2	2	2	3	2.5	1.666666667	3.5	4.333333333	4	1	4	3.826086957	3	5	7	7	0	6	7	6	6	6	6	6	7	1	10	0	10	6
13	28/07/15	BM	7	7	4	4	5	6	8	8	9	8	3	5	5	9	5	7	7	7	4	7	5	6.5	6.333333333	8.5	5.333333333	4.666666667	6	7	6.217391304	3	9	9	7	2	7	8	9	9	9	9	6	7	1	7	1	8	5
33	28/07/15	BM	7	8	8	2	6	7	8	7	7	7	8	7	3	8	1	7	7	7	6	6	7	7.5	6.333333333	7.5	7.333333333	2	0	7	7.347826087	2.5	8	7	5	0	8	5	7	8	7	8	8	8	2	10	0	6	9
49	28/07/15	BM	6	6	5	5	6	8	6	7	6	6	8	7	3	8	4	7	8	6	10	9	8	6	8.666666667	6	8	4	0	7	7.043478261	3.5	10	10	8	0	8	10	10	10	9	8	8	9	6	4	0	7	8
271	08/08/15	Walker	7	8	8	3	4	6	6	5	5	6	6	7	5	9	4	6	7	7	10	8	9	7	7.666666667	5.5	6.333333333	4	0	8	6.956521739	4.5	7	6	7	0	4	8	8	4	8	6	7	10	0	10	0	6	9
286	01/09/15	Walker	7	8	7	5	9	8	8	6	8	8	7	7	4	8	7	8	8	7	8	7	7	7.75	7	8	7.666666667	5.333333333	7	7	6.956521739	2	7	8	8	1	9	9	9	9	10	8	8	9	0	10	1	9	8
292	01/09/15	Walker	6	8	7	5	4	9	7	5	5	7	8	6	5	7	6	7	7	4	7	5	6	7.25	5.666666667	6	8	5.333333333	3	5	6.130434783	2	7	7	7	1	8	6	7	8	9	8	8	8	0	8	0	4	8
165	14/10/15	Student	1	4	6	6	1	4	3	6	0	5	0	7	8	8	4	10	5	0	7	0	5	6.25	4.333333333	1.5	3	6	6	5	4.043478261	3	8	6	7	0	5	7	8	7	7	6	7	6	2	8	0	7	5
169	04/11/15	Student	4	8	9	5	3	4	7	9	7	10	3	8	3	1	2	10	4	7	5	7	8	9.25	7	7	3.666666667	3.333333333	1	8	6.565217391	5.5	5	7	7	5	5	6	4	8	6	4	5	7	2	5	2	6	4
172	15/10/15	Student	7	8	7	5	7	7	9	9	9	9	2	5	5	7	3	6	5	7	9	7	8	7.5	8.333333333	9	4.666666667	4.333333333	0	8	7.086956522	2	10	9	8	0	6	9	10	10	10	9	7	9	1	9	0	9	5
175	28/10/2015	Student	7	5	6	5	4	5	6	6	7	6	6	8	3	7	2	8	5	8	7	7	7	6.25	6.666666667	6.5	5.333333333	3.333333333	1	8	6.608695652	4	8	7	8	0	10	8	8	10	8	7	10	10	4	7	0	8	9
192	14/10/15	Student	7	8	8	3	6	7	7	9	9	9	3	7	4	8	2	10	8	6	8	7	7	8.75	8	8	6	3	5	7	7.260869565	3	9	10	9	0	7	8	10	5	10	10	7	8	0	10	1	10	7
195	14/10/15	Student	7	8	6	5	7	7	7	3	7	8	7	6	4	7	3	7	5	8	6	3	4	7.25	4	7	6.333333333	4	5	5	6.130434783	2	10	10	7	0	7	6	8	10	10	7	7	8	0	9	0	5	7
201	14/10/15	Student	8	9	6	6	4	7	7	10	8	5	6	7	3	8	5	10	6	5	8	8	9	7.5	8.666666667	7.5	6.333333333	4.666666667	6	8	6.913043478	6	8	9	6	1	9	9	6	7	4	4	8	8	1	9	1	5	8
202	14/10/15	Student	8	10	3	7	10	8	8	9	9	8	7	7	6	10	4	10	4	9	9	9	3	7.75	9	8.5	6.333333333	5.666666667	0	6	7.391304348	5	10	10	6	0	8	10	9	10	9	10	8	10	0	10	0	8	8
212	14/10/15	Student	6	7	7	7	6	7	6	4	5	6	7	5	4	6	6	7	7	5	5	5	5	6.75	4.666666667	5.5	7	5.666666667	6	5	5.565217391	5	7	8	7	1	9	9	8	9	9	9	9	9	1	8	0	6	8
218	28/10/2015	Student	2	3	8	8	5	8	6	5	7	6	7	5	6	5	1	6	7	4	7	5	7	5.75	5.666666667	6.5	7.333333333	5	0	8	5.913043478	4	6	6	6	2	7	7	7	8	7	5	7	5	2	5	0	2	7
224	14/10/15	Student	5	7	5	5	6	8	5	9	7	8	7	5	8	8	5	8	7	6	8	5	5	7	7.333333333	6	7.333333333	6	3	5	6.217391304	4	9	8	10	0	10	10	10	10	10	8	8	9	0	9	0	9	8
227	14/10/15	Student	6	7	7	2	5	8	7	5	5	7	7	6	3	8	2	10	8	5	3	5	5	7.75	4.333333333	6	7.666666667	2.333333333	6	6	6.391304348	5	8	10	10	0	8	8	9	7	9	10	8	10	0	10	0	10	8
230	14/10/15	Student	6	8	8	6	6	8	7	6	7	8	7	8	4	8	2	9	8	6	7	7	7	8.25	6.666666667	7	7.666666667	4	2	8	7.173913043	4	5	6	6	0	9	6	5	6	5	6	8	8	4	8	0	8	9
242	15/10/15	Student	8	7	7	4	6	8	7	7	7	8	8	7	6	6	3	8	8	8	10	7	8	7.5	8	7	8	4.333333333	2	8	7.304347826	2	6	6	6	0	8	6	7	8	7	9	9	6	2	8	0	8	9
243	14/10/15	Student	5	6	8	3	6	9	8	8	8	9	7	8	3	7	2	8	8	7	8	8	8	7.75	8	8	8	2.666666667	3	9	7.565217391	3	8	8	8	4	10	8	9	8	9	7	9	9	2	7	1	8	10
248	15/10/15	Student	7	7	8	9	9	9	8	7	7	8	8	6	5	8	7	8	8	8	7	6	7	7.75	6.666666667	7.5	8.333333333	7	2	8	7	4	7	8	8	5	9	9	9	9	9	9	9	9	1	8	1	3	9
250	14/10/15	Student	6	6	9	2	5	9	8	8	8	9	8	7	2	9	2	10	8	7	10	10	10	8.5	9.333333333	8	8.333333333	2	0	9	8.260869565	4	7	8	8	2	9	8	8	8	9	8	9	8	1	10	0	5	9
252	15/10/15	Student	8	7	9	7	8	9	10	7	8	10	8	8	6	8	6	10	9	7	5	7	7	9	6.333333333	9	8.666666667	6.333333333	6	6	7.217391304	3	6	5	7	0	10	5	9	8	8	9	10	7	4	7	0	7	8
253	28/10/2015	Student	7	8	6	8	8	9	8	8	7	8	9	6	6	8	7	9	8	9	7	7	7	7.75	7.333333333	7.5	8.666666667	7	6	7	6.913043478	4	9	9	8	8	8	9	10	10	9	9	9	9	6	9	3	7	9
254	14/10/15	Student	5	9	9	3	8	10	9	5	9	10	8	9	4	8	3	10	8	9	9	9	7	9.5	7.666666667	9	8.666666667	3.333333333	2	9	8.173913043	4	9	9	7	0	9	10	7	10	7	9	10	8	0	10	0	3	9
414	14/10/15	Student																													10	4	8	7	7	1	10	3	5	4	7	7	10	8	2	8	0	6	10
44	04/08/15	BM	7	5	2	2	7	8	6	9	6	7	8	5	6	8	3	2	8	6	6	7	5	4	7.333333333	6	8	3.666666667	4	4	6.130434783	5.5	10	9	6	1	8	10	9	10	9	7	8	9	1	9	0	5	8
59	04/08/15	BM	8	8	7	2	8	9	8	8	8	8	9	8	3	8	5	7	8	7	8	8	8	7.5	8	8	8.666666667	3.333333333	1	8	7.826086957	3.5	9	8	8	0	10	10	9	9	9	8	10	9	1	9	0	7	10
60	04/08/15	BM	7	5	6	6	7	8	8	8	8	7	10	6	5	9	3	2	8	7	10	8	7	5	8.666666667	8	8.666666667	4.666666667	1	7	7.086956522	5	8	8	8	0	8	8	8	10	8	8	8	8	0	10	0	5	9
28	17/07/15	BM	6	8	7	5	8	8	8	6	6	8	6	7	3	10	3	8	7	7	8	7	7	7.75	7	7	7	3.666666667	7	7	7	3.5	9	10	9	0	9	10	10	10	10	10	8	10	0	10	0	8	8
41	09/09/15	BM	7	7	7	8	7	8	6	6	6	8	8	5	5	5	5	7	8	6	7	6	6	7.25	6.333333333	6	8	6	5	6	6.217391304	6	10	10	10	0	10	10	10	10	10	10	10	10	0	10	0	8	10
95	15/02/15	PC	7	8	6	2	5	7	7	7	8	8	7	6	3	8	4	6	7	3	4	3	7	7	4.666666667	7.5	7	3	7	7	6.304347826	5	9	9	9	1	8	8	8	8	8	9	7	7	2	7	2	10	8
110	19/03/15	PC	8	8	8	3	7	7	7	8	8	8	8	8	4	7	3	10	7	8	8	8	8	8.5	8	7.5	7.333333333	3.333333333	8	8	7.434782609	7	7	8	8	1	8	8	8	8	8	8	8	8	3	8	0	1	8
112	24/03/15	PC	6	7	6	6	7	7	8	7	8	8	7	7	4	7	4	9	8	7	9	8	7	7.5	8	8	7.333333333	4.666666667	6	7	6.956521739	5	8	8	9	1	9	8	9	10	9	9	8	9	1	10	0	9	9
114	08/02/15	PC	4	5	4	7	3	8	5	5	5	7	7	2	8	9	3	8	8	3	5	4	5	6	4.666666667	5	7.666666667	6	2	6	5.347826087	4.5	10	9	10	0	10	8	10	5	10	8	9	9	1	10	0	5	9
116	24/03/15	PC	7	8	6	3	7	7	8	6	8	7	7	8	4	7	4	7	9	8	7	6	8	7	6.333333333	8	7.666666667	3.666666667	1	8	7.260869565	5	7	7	5	1	8	10	9	10	8	9	7	8	1	7	0	6	9
119	08/02/15	PC	6	8	7	6	8	8	8	6	7	9	8	8	2	9	1	5	7	7	7	8	6	7.25	7	7.5	7.666666667	3	8	7	7.043478261	4.5	10	10	8	0	8	10	10	10	10	8	8	8	0	10	0	8	8
125	19/03/15	PC	7	5	4	4	7	8	8	8	8	7	8	8	5	8	6	4	8	8	7	6	7	5	7	8	8	5	4	8	6.739130435	5	8	9	9	9	8	9	9	9	9	9	8	9	2	9	1	5	9
127	08/02/15	PC	8	7	9	1	7	9	7	8	7	8	8	7	3	7	2	9	7	7	7	7	8	8.25	7.333333333	7	8	2	1	7	7.695652174	4.5	7	8	9	1	8	7	6	8	7	7	8	8	1	8	0	7	8
139	08/02/15	PC	6	9	7	1	6	10	8	8	6	7	8	8	2	8	1	8	9	8	5	6	6	7.75	6.333333333	7	9	1.333333333	7	7	7.347826087	4.5	9	10	8	0	9	10	10	10	10	8	9	10	0	10	0	8	9
152	19/03/15	PC	6	6	7	4	5	9	6	5	6	7	10	7	4	8	6	6	10	6	5	7	7	6.5	5.666666667	6	9.666666667	4.666666667	5	7	6.565217391	4	10	8	10	1	7	9	10	10	10	9	7	10	1	10	0	7	8
401	04/02/15	PC	4	8	5	8	5	8	6	5	5	7	8	6		8	2	7	8	4	6	8	8								6.636363636	5	10	9	8	1	9	9	9	10	9	7	9	9	1	10	0	7	9
91	22/11/14	PC	7	7	7	4	6	7	7	7	7	9	6	7	1	7	1	6	7	7	7	8	8	7.25	7.333333333	7	6.666666667	2	2	8	7.260869565	4	9	9	9	1	8	7	8	8	8	9	7	9	1	8	0	9	7
106	30/10/14	PC	7	10	7	5	8	8	7	6	7	8	7	7	5	9	5	9	7	7	9	7	8	8.5	7.333333333	7	7.333333333	5	1	7	7.347826087	4.5	10	10	9	0	10	8	10	10	10	9	8	9	0	9	0	9	8
115	30/11/14	PC	5	5	6	6	7	8	7	4	8	6	7	4	6	9	7	7	8	6	3	7	5	6	4.666666667	7.5	7.666666667	6.333333333	8	4	5.608695652	5	8	9	8	0	8	8	9	10	10	9	9	9	0	10	0	8	9
132	30/10/14	PC	8	8	7	1	7	9	8	2	8	7	8	8	6	8	6	8	8	8	8	8	8	7.5	6	8	8.333333333	4.333333333	7	8	7.130434783	5	8	7	7	0	8	9	8	8	8	6	9	8	2	10	0	2	9
146	30/10/14	PC	5	8	8	1	9	10	6	8	5	7	8	7	2	8	1	7	9	8	9	8	8	7.5	8.333333333	5.5	9	1.333333333	0	8	7.913043478	4.5	6	7	8	0	9	10	8	10	7	8	9	8	7	10	0	1	9
147	30/10/14	PC	8	9	8	2	8	9	8	8	8	9	9	9	3	9	2	8	9	8	10	9	9	8.5	9	8	9	2.333333333	0	10	8.608695652	4.5	9	8	7	1	9	9	9	8	8	8	9	9	1	9	0	6	9
157	30/10/14	PC	8	9	8	3	9	9	9	9	9	9	10	8	2	10	1	9	10	9	10	9	9	8.75	9.333333333	9	9.666666667	2	1	9	8.913043478	4.5	4	4	4	0	8	9	10	9	10	8	9	5	4	9	5	8	9
396	26/11/14	PC	4	5	4	3	2	8	5	7	6	6	5	5	7	6	7		7	3	7	6	3								5.333333333	4.5	8	8	7	0	9	6	10	10	10	9	7	8	0	10	0	7	7
403	30/10/14	PC	7	8	6	5	7	10	8		7	7	9	8	2	9	2	5	9	8	8	8	7								7.714285714	5	8	9	8	1	9	8	8	10	8	8	8	9	1	10	1	5	9
1	04/07/15	BM	6	10	8	9	8	4	7	7	6	9	0	8	7	7	3	8	0	3	7	6	4	8.75	6.666666667	6.5	1.333333333	6.333333333	2	5	5.739130435	2	9	10	9	2	4	9	9	10	9	10	0	9	0	7	0	3	0
26	31/07/15	BM	7	9	6	3	4	7	9	6	8	8	6	7	4	8	4	8	7	7	8	8	7	7.75	7.333333333	8.5	6.666666667	3.666666667	6	7	6.956521739	2.5	8	10	8	0	7	10	10	9	10	9	7	10	0	8	0	8	7
27	04/07/15	BM	7	7	6	6	6	7	7	7	4	6	7	7	7	8	7	8	7	7	7	6	6	6.75	6.666666667	5.5	7	6.666666667	7	7	6.086956522	2	7	9	8	7	8	7	9	8	8	9	8	7	7	7	1	6	8
36	01/09/15	BM	8	10	6	3	9	8	9	9	7	8	6	9	6	9	2	8	8	9	10	9	9	8	9.333333333	8	7.333333333	3.666666667	0	9	8.217391304	2.5	8	10	9	0	9	9	9	9	9	9	8	10	0	10	0	7	8
51	04/07/15	BM	6	8	4	2	7	9	7	4	4	5	8	5	5	8	3	6	8	6	6	5	4	5.75	5	5.5	8.333333333	3.333333333	3	6	6.217391304	2.5	10	10	10	0	8	8	8	10	9	10	8	10	0	8	0	9	9
171	11/11/2015	Student	8	5	8	0	4	5	10	5	7	5	3	9	4	9	1	5	5	7	9	3	9	5.75	5.666666667	8.5	4.333333333	1.666666667	0	9	6.956521739	1.5	7	8	9	0	10	6	8	2	8	9	9	9	5	9	0	4	7
268	06/06/15	Walker	8	5	8	6	8	7	9	7	9	8	5	6	5	8	4	3	6	7	8	7	9	6	7.333333333	9	6	5	1	8	6.956521739	3	10	7	7	4	8	9	9	10	10	8	8	7	2	10	0	9	7
277	29/08/15	Walker	5	8	8	5	6	8	8	6	8	8	6	7	7	7	4	8	7	7	6	7	8	8	6.333333333	8	7	5.333333333	5	7	6.695652174		7	9	9	6	8	8	8	7	8	8	8	9	5	7	2	7	8
279	22/08/15	Walker	2	7	7	7	8	7	6	9	6	9	7	6	9	2	5	9	7	5	7	6	5	8	7.333333333	6	7	7	6	6	5.826086957	3	7	7	7	0	7	7	8	8	8	9	8	8	0	10	0	8	8
285	30/05/15	Walker	7	8	7	6	8	8	7	7	7	7	7	7	7	8	7	8	8	7	6	6	6	7.5	6.333333333	7	7.666666667	6.666666667	7	6	6.434782609	3	8	9	9	5	8	8	8	0	9	9	9	9	0	10	0	10	9
290	30/05/15	Walker	7	6	7	4	6	8	8	2	7	7	7	8	3	10	1	7	9	7	7	7	7	6.75	5.333333333	7.5	8	2.666666667	2	7	7.130434783	3	8	7	7	1	9	7	7	2	7	8	8	7	1	8	0	5	8
304	30/05/15	Walker	9	9	9	1	7	8	8	6	7	9	9	10	2	8	1	9	9	9	6	6	5	9	6	7.5	8.666666667	1.333333333	7	8	7.826086957	3	9	9	9	0	9	9	9	7	9	9	10	10	0	10	0	6	10
306	06/06/15	Walker	8	8	8	1	8	9	9	8	9	9	8	8	1	9	1	8	9	8	7	7	7	8.25	7.333333333	9	8.666666667	1	8	7	7.956521739	4	9	9	10	0	9	9	10	9	10	10	9	10	0	9	0	10	9
30	03/07/15	BM	7	7	7	1	7	7	9	9	9	9	6	8	2	8	1	8	8	9	7	9	9	7.75	8.333333333	9	7	1.333333333	1	9	8.130434783	5	9	9	9	1	8	8	9	9	9	9	8	9	1	10	0	9	8
48	03/07/15	BM	7	8	8	2	7	8	8	6	8	9	7	9	6	9	3	9	9	9	10	9	8	8.5	8.333333333	8	8	3.666666667	2	9	8	5	7	9	8	0	7	8	7	10	8	9	7	10	1	10	0	9	8
14	12/02/15	BM	5	6	6	5	5	6	6	7	6	6	5	6	6	6	5	5	6	7	7	7	6	5.75	7	6	5.666666667	5.333333333	3	6	5.869565217	6	10	9	9	8	9	10	9	9	9	9	9	9	1	10	0	8	9
39	29/07/15	BM	7	5	6	8	9	7	10	9	8	9	9	7	2	9	3	10	7	10	10	8	8	7.5	9	9	7.666666667	4.333333333	3	8	7.826086957	1.5	10	10	8	0	8	3	7	10	6	9	8	10	0	10	0	0	8
46	09/07/15	BM	5	7	7	1	9	7	8	8	6	8	8	8	3	8	2	8	9	7	8	8	8	7.5	8	7	8	2	1	8	7.739130435	6	8	9	7	0	8	8	8	9	8	8	9	9	1	9	0	7	9
52	09/07/15	BM	5	8	5	3	4	9	5	3	6	8	8	6	4	9	5	8	8	6	5	7	5	7.25	5	5.5	8.333333333	4	3	6	6.347826087	6	8	9	7	0	9	8	9	10	9	8	7	8	2	10	0	3	8
67	12/02/15	BM	8	9	8	2	8	9	8	9	7	8	9	9	2	9	2	8	9	8	9	9	9	8.25	9	7.5	9	2	9	9	8.130434783	6	8	9	7	0	9	8	8	9	8	8	8	9	7	10	0	8	9
388	12/02/15	BM	6	7	6	2	6	8	6	6	7	8	7	7	4	9	5	7	8	6	5	6									6.857142857	6.5	7	9	9	1	8	8	9	10	8	8	7	7	3	10	0	7	7
294	19/08/15	Walker	8	6	5	6	7	7	7	6	8	7	8	8	6	9	4	3	9	7	8	6	7	5.25	6.666666667	7.5	8	5.333333333	6	8	6.608695652	2	9	9	7	1	9	9	9	9	9	8	9	9	2	9	1	5	9
299	08/09/15	Walker	8	9	7	4	8	8	8	9	9	8	8	8	2	9	1	7	8	8	10	8	8	7.75	9	8.5	8	2.333333333	1	8	8.173913043	1.5	8	9	8	0	8	9	9	9	9	9	9	9	0	8	0	7	8
308	08/08/15	Walker	9	10	9	8	10	8	9	10	8	9	8	9	8	10	1	8	10	8	9	7	9	9	8.666666667	8.5	8.666666667	5.666666667	0	9	8.347826087	4.5	10	10	10	2	9	10	10	1	9	8	9	7	7	9	0	6	9
312	01/09/15	Walker	6	7	6	6	8	10	7	6	8	8	9	7	6	9	5	8	10	8	7	7	6	7.25	6.666666667	7.5	9.666666667	5.666666667	5	7	7.043478261	1.75	7	9	8	10	10	9	10	9	10	9	10	10	0	10	0	9	10
416	02/09/15	Walker	5	10	9	5	4	8	7	3	6	8	5	6		9	3	10	9	6	10	9	5								7.318181818	2.25	6	9	8	0	9	3	8	7	9	9	8	6	1	6	6	9	10
168	23/04/15	Student	9	9	7	8	10	6	9	2	9	9	2	8	8	10	2	6	3	9	9	8	9	7.75	6.333333333	9	3.666666667	6	0	9	7.173913043	2	7	9	9	2	9	9	8	8	8	8	10	9	2	9	0	3	9
178	14/10/15	Student	8	8	9	1	9	8	9	10	9	10	4	9	2	9	0	10	4	9	10	10	9	9.25	10	9	5.333333333	1	0	9	8.695652174	5	9	9	10	0	5	9	10	7	10	10	6	10	0	9	0	5	6
189	14/10/15	Student	8	6	7	1	7	6	6	6	8	8	7	7	1.5	9	1	7	5	7	7	7	8	7	6.666666667	7	6	1.166666667	1	7	7.326086957	4	8	8	5	0	5	7	9	10	10	7	8	8	1	10	0	6	5
194	28/10/2015	Student	8	10	10	7	7	7	10	6	8	10	5	8	8	10	5	2	6	6	10	10	10	8	8.666666667	9	6	6.666666667	9	10	7.130434783	4	10	9	7	2	10	10	10	8	6	5	8	5	1	10	4	0	8
197	14/10/15	Student	7	5	8	2	9	8	7	6	7	7	6	7	6	8	2	9	5	7	10	7	9	7.25	7.666666667	7	6.333333333	3.333333333	1	8	7.347826087	3	5	3	2	0	7	10	5	3	8	1	10	7	4	10	0	0	5
204	28/10/2015	Student	9	8	7	2	7	8	7	6	7	9	7	7	3	8	5	5	5	8	8	4	4	7.25	6	7	6.666666667	3.333333333	6	7	6.739130435	5.5	9	9	7	0	8	8	10	10	9	9	10	7	1	8	0	7	8
207	14/10/15	Student	7	7	7	3	5	8	8	7	6	7	4	5	4	6	3	5	8	4	7	7	7	6.5	7	7	6.666666667	3.333333333	7	8	6.347826087	4	7	8	9	2	9	7	8	9	8	8	9	9	9	8	0	7	9
208	14/10/15	Student	5	7	7	1	5	6	7	8	6	9	7	9	4	6	4	9	7	7	6	9	9	8	7.666666667	6.5	6.666666667	3	2	8	7.217391304	4	7	6	8	0	8	7	7	8	8	6	7	7	0	7	0	0	7
213	14/10/15	Student	7	5	6	6	6	8	7	8	6	6	6	6	4	7	3	8	7	7	6	7	6	6.25	7	6.5	7	4.333333333	3	7	6.52173913	5	7	8	8	0	7	7	8	8	7	7	7	8	1	7	0	2	8
223	14/10/15	Student	6	6	9	1	5	6	7	3	7	9	8	9	2	7	1	9	8	7	10	8	8	8.25	7	7	7.333333333	1.333333333	9	8	7.260869565	3	9	9	10	0	9	9	10	5	9	9	8	9	1	8	0	9	9
237	14/10/15	Student	9	10	8	6	10	9	9	9	6	9	5	5	2	9	2	9	9	10	10	9	9	9	9.333333333	7.5	7.666666667	3.333333333	1	9	8.347826087	4	10	10	10	0	9	10	10	10	10	10	9	10	0	10	0	9	9
247	14/10/15	Student	7	7	8	5	8	9	7	5	6	8	7	8	7	7	7	9	9	7	7	6	8	8	6	6.5	8.333333333	6.333333333	5	8	6.826086957	4	9	9	10	0	9	9	10	5	10	10	9	10	2	10	0	5	9
249	28/10/2015	Student	8	9	9	2	6	9	9	8	9	9	8	9	1	9	1	10	8	8	6	8	6	9.25	7.333333333	9	8.333333333	1.333333333	2	7.5	8.239130435	5	9	9	10	0	10	10	10	10	10	9	10	10	0	10	0	8	8
251	14/10/15	Student	8	9	10	4	9	10	10	10	10	10	7	10	5	9	3	7	8	9	10	10	10	9	10	10	8.333333333	4	4	10	8.695652174	3	10	10	10	0	9	9	10	10	10	10	9	10	0	10	0	4	8
260	14/10/15	Student	5	6	8	2	9	10	8	9	7	8	9	7	2	9	1	10	10	7	10	10	10	8	9.666666667	7.5	9.666666667	1.666666667	0	9	8.52173913	5	7	7	7	2	9	8	7	8	5	7	9	7	2	9	1	7	10
261	14/10/15	Student	9	7	10	8	9	9	10	10	9	8	10	9	3	8	1	1	10	10	10	10	10	6.5	10	9.5	9.666666667	4	0	10	8.565217391	3	10	10	10	0	10	10	10	9	10	10	10	10	0	10	0	3	10
7	05/08/15	BM	10	10	7	3	8	6	7	10	8	7	3	6	6	8	6	6	3	9	8	6	8	7.5	8	7.5	4	5	2	7	6.956521739	3	10	8	8	1	7	9	9	10	10	8	6	8	1	10	1	8	3
12	05/08/15	BM	4	5	3	7	4	6	4	3	3	6	5	3	3	8	7	6	5	3	6	5	7	5	4.666666667	3.5	5.333333333	5.666666667	1	5	4.913043478	3	8	10	10	1	10	10	10	10	10	10	10	10	1	10	0	7	10
62	04/08/15	BM	8	9	8	1	7	9	8	8	9	9	8	8	2	10	1	7	9	7	10	8	9	8.25	8.666666667	8.5	8.666666667	1.333333333	1	9	8.47826087	4	8	9	7	1	9	9	10	10	10	10	9	10	0	10	0	5	9
72	05/08/15	BM	8	10	10	9	9	10	9	9	9	10	9	9	7	9	8	9	10	10	9	9	7	9.75	9	9	9.666666667	8	0	9	8.260869565	3	9	10	10	10	10	10	10	10	10	10	10	10	10	10	0	9	10
47	17/07/15	BM	7	6	8	3	7	8	7	7	8	8	10	8	3	8	2	2	6	6	8	9	5	6	8	7.5	8	2.666666667	1	9	7.304347826	3	8	9	10	0	8	8	8	10	10	10	9	9	0	10	0	0	8
69	17/07/15	BM	9	9	8	2	9	9	9	9	9	9	9	9	2	8	1	8	10	9	9	9	9	8.5	9	9	9.333333333	1.666666667	2	9	8.782608696	3.5	8	9	9	0	9	9	9	10	10	9	10	10	0	9	0	9	10
18	09/09/15	BM	8	8	9	10	8	6	8	3	10	10	6	7	7	8	7	8	6	8	9	8	8	8.75	6.666666667	9	6	8	0	8	7.043478261	6	10	8	10	0	8	8	10	10	10	8	8	10	8	9	0	8	8
71	09/09/15	BM	8	9	9	3	8	10	10	3	9	9	9	9	2	9	1	5	10	8	10	9	9	8	7.333333333	9.5	9.666666667	2	0	9	8.52173913	6	9	9	9	0	9	8	9	10	9	9	9	9	1	9	0	7	10
56	01/07/15	BM	9	8	8	1	7	8	7	8	7	8	9	8	1	8	1	8	8	8	10	9	9	8	9	7	8.333333333	1	1	9	8.347826087	3	10	9	10	0	10	10	10	10	10	10	10	10	0	8	0	9	10
82	15/02/15	PC	5	10	5	5	6	7	7	7	7	10	2	5	5	10	2	7	6	6	10	6	6	8	7.666666667	7	5	4	0	7	6.826086957	3	8	10	8	1	10	8	10	10	10	10	10	9	1	10	0	10	8
105	15/02/15	PC	7	9	8	5	8	8	8	5	7	8	7	8	6	8	6	8	7	6	8	8	8	8.25	7	7.5	7.333333333	5.666666667	0	8	7.260869565	4.5	10	10	7	0	10	10	10	10	10	8	10	10	0	10	0	10	10
107	24/03/15	PC	6	9	7	7	8	7	8	6	8	8	7	7	9	9	7	9	8	8	8	8	8	8.25	7.333333333	8	7.333333333	7.666666667	0	8	7.130434783	5	9	10	10	0	10	9	10	10	10	10	10	8	8	6	0	10	10
122	04/02/15	PC	6	8	7	10	7	7	7	6	7	7	8	6	9	6	6	10	9	5	5	5	5	8	5.333333333	7	8	8.333333333	6	6	5.913043478	4	10	10	10	0	10	9	9	9	9	8	9	9	8	10	0	10	9
124	22/02/15	PC	6	8	8	4	7	9	9	6	7	9	8	8	3	6	2	5	7	8	7	5	7	7.5	6	8	8	3	4	9	7.217391304	3	9	10	9	2	9	10	9	10	9	8	8	10	0	9	0	6	8
126	22/02/15	PC	7	9	9	10	8	8	9	5	9	9	7	7	8	9	7	9	9	8	9	7	7	9	7	9	8	8.333333333	9	8	6.913043478	3	9	10	10	1	9	9	9	10	10	10	10	9	3	9	1	9	9
129	25/02/15	PC	7	8	9	1	7	8	8	7	8	9	8	8	1	9	1	8	8	7	9	8	8	8.5	8	8	8	1	1	9	8.217391304	5	9	9	9	0	9	9	10	10	9	9	9	10	0	10	0	9	9
130	19/03/15	PC	8	8	8	2	7	8	8	7	7	9	8	8	3	8	1	2	8	7	10	9	9	6.75	8.666666667	7.5	8	2	1	9	7.869565217	5	10	10	10	0	8	10	10	10	10	10	10	10	0	10	0	5	9
131	19/03/15	PC	9	10	9	5	9	8	9	9	10	9	8	9	4	10	4	10	8	9	10	9	10	9.5	9.333333333	9.5	8	4.333333333	3	9	8.608695652	5	10	10	10	0	9	10	9	10	10	9	9	10	0	10	0	10	9
133	04/02/15	PC	7	8	9	3	7	9	8	9	8	9	8	9	2	9	2	3	8	8	9	9	9	7.25	9	8	8.333333333	2.333333333	2	8	8.043478261	6	7	8	9	0	9	8	8	6	9	8	9	9	0	10	0	6	9
135	04/02/15	PC	7	8	7	3	7	9	9	8	8	8	8	9	3	8	2	7	9	8	9	8	8	7.5	8.333333333	8.5	8.666666667	2.666666667	1	8	8	5.5	8	9	8	0	7	8	9	9	9	10	7	9	1	9	0	9	8
142	08/02/15	PC	8	9	8	3	8	9	9	7	8	8	9	9	2	9	2	7	9	8	8	7	8	8	7.333333333	8.5	9	2.333333333	7	8	7.913043478	4	10	10	9	0	9	9	9	9	9	9	9	10	0	10	0	9	9
144	04/02/15	PC	6	8	7	4	5	9	8	8	8	9	9	8	4	9	4	8	9	8	7	8	7	8	7.666666667	8	9	4	8	9	7.391304348	4	9	9	9	0	10	9	9	10	10	9	9	10	0	10	0	9	9
145	19/03/15	PC	7	8	9	2	7	9	8	9	7	9	9	8	2	8	2	9	9	6	8	7	8	8.75	8	7.5	9	2	1	10	8.173913043	5	8	8	9	0	9	9	7	9	8	8	9	10	0	10	0	8	10
148	24/03/15	PC	8	10	9	1	8	8	8	10	9	9	9	10	2	10	1	9	10	10	10	9	9	9.25	9.666666667	8.5	9	1.333333333	0	9	9.130434783	5	10	10	10	0	10	10	10	10	10	10	10	10	0	10	0	8	10
151	25/02/15	PC	9	9	8	9	8	10	10	10	10	10	8	9	9	10	9	10	10	10	10	10	10	9.25	10	10	9.333333333	9	0	10	8.434782609	1	10	10	10	10	10	10	10	10	10	10	10	10	0	10	0	10	10
160	25/02/15	PC	8	8	8	4	8	10	10	8	10	8	10	8	2	10	3	8	10	8	8	8	8	8	8	10	10	3	0	8	8.47826087	5	9	9	8	0	8	10	10	10	10	9	8	10	0	10	0	6	8
161	22/02/15	PC	9	9	8	0	7	10	9	7	9	10	10	8	4	9	1	8	10	8	10	8	8	8.75	8.333333333	9	10	1.666666667	0	9	8.739130435	3	10	10	10	0	10	10	10	10	10	10	10	10	0	10	0	8	10
163	25/02/15	PC	10	10	10	2	10	10	10	10	3	10	10	10	0	10	6	10	10	10	10	10	10	10	10	6.5	10	2.666666667	2	3	8.956521739	2	10	10	10	10	10	10	10	1	10	10	10	10	2	10	0	10	10
398	08/02/15	PC											5	7	2	7	5	10	9	8	10	10	8								8.230769231	4	10	10	10	0	10	10	10	10	10	10	10	10	0	10	0	10	10
402	19/03/15	PC	6	9	8	4	5	10	5	4	6	7	5	4	4	8	8	5	10		5	3	5								6.142857143	8	10	10	10	0	10	9	9	9	10	10	10	10	0	10	0	0	10
404	08/02/15	PC	9	9	9	1	8	10	9	9	9	9	10	9	2	9	1		10	10	8	9	9								9.095238095	4.5	10	10	9	0	9	10	10	10	9	9	10	10	0	9	0	5	10
92	16/11/14	PC	6	9	8	7	6	8	8	8	6	7	6	8	5	7	2	6	6	7	8	6	6	7.5	7.333333333	7	6.666666667	4.666666667	4	8	6.782608696	5	10	10	8	0	10	9	10	10	10	8	9	10	0	10	0	8	10
93	30/11/14	PC	7	8	8	2	6	7	8	8	9	9	6	8	1	9	1	5	7	5	7	7	7	7.5	7.333333333	8.5	6.666666667	1.333333333	1	8	7.565217391	5	10	10	10	0	10	7	10	10	10	10	7	10	0	10	0	9	7
94	19/11/14	PC	7	7	7	2	9	8	10	8	9	10	3	7	5	9	4	6	9	10	10	9	10	7.5	9	9.5	6.666666667	3.666666667	0	10	8.130434783	4.5	10	10	9	0	10	10	10	10	10	6	9	10	5	10	0	7	9
97	19/11/14	PC	6	8	7	2	8	7	6	7	7	7	6	8	2	8	3	7	8	6	8	7	7	7.25	7.333333333	6.5	7	2.333333333	2	7	7.217391304	4	9	8	7	0	8	8	9	9	9	7	8	9	1	10	0	6	8
104	30/10/14	PC	6	8	6	5	5	9	2	6	5	7	6	6	4	5	3	7	7	3	7	7	7	7	6.666666667	3.5	7.333333333	4	4	7	6.086956522	4.5	7	9	7	2	9	7	6	9	7	8	9	9	1	9	0	8	9
134	18/11/14	PC	6	8	5	2	7	9	8	8	8	8	9	7	7	9	2	4	8	8	6	7	7	6.25	7	8	8.666666667	3.666666667	1	7	7.260869565	5	10	10	10	0	10	10	10	10	10	10	10	10	0	10	0	7	8
136	26/11/14	PC	9	9	9	3	8	9	8	9	8	8	9	8	3	10	2	9	8	8	10	9	9	8.75	9.333333333	8	8.666666667	2.666666667	8	9	8.260869565	5	10	10	10	1	10	9	9	10	9	9	9	10	0	10	0	7	9
137	27/11/14	PC	9	9	9	2	10	9	10	10	10	10	9	10	1	10	2	9	8	10	10	10	10	9.25	10	10	8.666666667	1.666666667	1	10	9.391304348	5	10	10	10	0	10	8	10	10	10	10	8	10	0	10	0	8	9
150	19/11/14	PC	10	10	10	6	9	9	10	10	10	10	10	8	8	10	7	10	9	8	10	8	9	10	9.333333333	10	9.333333333	7	10	10	8.217391304	4	10	10	10	0	10	9	10	10	10	10	9	10	0	10	0	8	10
155	26/11/14	PC	9	9	6	1	9	10	9	9	9	5	9	10	1	9	1	9	10	9	8	6	9	7.25	7.666666667	9	9.666666667	1	8	9	8.347826087		10	9	10	0	10	9	10	10	10	8	7	10	0	10	0	7	9
156	27/11/14	PC	10	10	5	7	5	10	10	8	8	9	10	10	2	10	1	10	9	8	10	8	10	8.5	8.666666667	9	9.666666667	3.333333333	9	10	8.304347826	5	10	10	10	10	10	10	10	10	10	10	10	10	0	10	0	7	10
159	22/11/14	PC	6	10	8	2	9	10	9	9	9	6	10	9	1	9	1	7	10	7	7	8	9	7.75	8	9	10	1.333333333	0	9	8.565217391	4.5	9	10	9	0	9	10	10	8	7	10	9	8	1	10	0	10	10
162	30/11/14	PC	9	9	9	1	9	10	10	9	9	9	10	8	2	10	1	8	10	10	10	10	10	8.75	9.666666667	9.5	10	1.333333333	1	10	9.304347826	4.5	10	9	10	0	10	10	10	10	10	9	10	10	0	10	0	8	10
394	22/11/14	PC	9	10	9	6		6	7	7	7	7	7	9	6	7	2	10	6	8	8	8	8								7.571428571	5	9	9	8	1	9	8	9	10	10	8	9	9	0	9	0	9	9
399	30/11/14	PC		5	8	8		5	4	5	6	5	7	7	5		10	5	10	7	8	5	7								5.842105263	7	9	5	10	1	7	7	10	10	10	9	10	10	2	9	0	1	10
400	18/11/14	PC	7	8	8	3	9	8	9	9	9	9	6	8	3	9	3	8	8	9	10	8									8.238095238	5	10	10	10	0	10	10	10	10	10	10	10	10	0	10	0	10	10
20	31/07/15	BM	7	7	9	6	7	8	8	2	8	8	5	7	5	9	5	9	6	7	6	4	7	8.25	4	8	6.333333333	5.333333333	4	7	6.565217391	2.5	7	6	8	2	8	8	9	10	10	9	8	9	0	6	0	2	7
35	01/09/15	BM	5	7	7	5	7	7	7	7	7	7	7	7	5	7	2	7	8	7	10	10	10	7	9	7	7.333333333	4	3	10	7.347826087	2	8	9	9	1	8	7	8	10	9	9	10	9	9	9	0	10	10
37	31/07/15	BM	7	8	7	3	5	9	6	7	7	8	5	7	1	4	3	9	9	5	7	6	7	8	6.666666667	6.5	7.666666667	2.333333333	2	8	7.043478261	2	8	10	10	0	10	10	8	7	7	8	8	10	0	7	0	6	10
54	31/07/15	BM	9	9	8	5	8	8	8	8	8	9	8	8	2	9	8	10	9	9	8	8	8	9	8	8	8.333333333	5	8	8	7.695652174	2.5	9	10	9	0	9	9	9	10	10	10	9	10	5	9	0	10	9
55	04/07/15	BM	7	10	9	3	8	9	8	8	9	10	8	8	7	9	2	8	8	8	7	9	9	9.25	8	8.5	8.333333333	4	7	9	7.913043478	2	10	10	10	0	10	10	10	10	10	10	10	10	0	10	0	10	10
57	31/07/15	BM	8	7	10	4	7	9	9	9	10	10	8	9	4	10	2	9	8	9	10	8	9	9	9	9.5	8.333333333	3.333333333	0	10	8.652173913	2.5	10	10	10	0	9	9	9	10	9	10	10	10	0	10	0	10	9
58	01/09/15	BM	7	10	9	7	9	9	8	2	8	10	8	8	6	8	7	10	9	9	7	7	7	9.75	5.333333333	8	8.666666667	6.666666667	7	7	7.173913043	2.5	10	10	10	2	10	10	10	10	10	10	10	10	1	8	0	10	10
65	04/07/15	BM	8	8	8	1	7	9	9	8	8	8	9	8	5	8	1	9	9	8	8	8	8	8.25	8	8.5	9	2.333333333	2	9	8.173913043	8	8	9	9	1	10	9	9	9	9	9	9	9	0	10	0	10	9
390	04/07/15	BM	10	8		8	9	10	9	9	9	7	9	9	8	10	8	7	10	10	9	9	9								8.047619048	2	10	10	10	1	10	10	10	10	9	10	10	10	0	9	0	7	10
266	30/05/15	Walker	7	8	6	1	8	5	5	5	6	7	4	10	2	9	1	9	7	7	6	6	7	7.5	5.666666667	5.5	5.333333333	1.333333333	1	9	7.217391304	2.75	9	9	9	0	6	7	8	5	8	9	7	8	0	8	0	10	7
272	30/05/15	Walker	6	9	8	6	7	7	7	4	7	8	7	7	7	8	5	8	6	6	6	4	5	8.25	4.666666667	7	6.666666667	6	5	5	6.173913043	2.5	9	8	9	1	9	9	9	8	9	9	9	8	1	8	0	10	9
287	30/05/15	Walker	5	9	8	2	8	8	7	10	8	6	6	10	8	10	1	9	9	8	10	8	9	8	9.333333333	7.5	7.666666667	3.666666667	0	10	8.130434783	2.5	10	10	7	1	8	10	10	10	10	8	8	9	0	10	0	10	8
289	29/08/15	Walker	8	8	3	1	2	10	5	7	5	5	9	6	2	6	2	5	5	2	3	1	3	5.25	3.666666667	5	8	1.666666667	8	4	5.391304348	3	10	10	10	0	10	10	10	10	10	10	10	10	0	10	10	6	10
295	22/08/15	Walker	6	6	8	10	9	8	8	9	9	9	7	5	7	9	6	9	9	7	7	6	8	8	7.333333333	8.5	8	7.666666667	7	8	6.826086957	3.5	9	9	9	7	8	9	9	9	10	10	8	7	8	10	0	6	4
305	22/08/15	Walker	10	10	4	4	10	9	10	5	10	10	7	8	8	10	2	10	10	10	7	7	7	8.5	6.333333333	10	8.666666667	4.666666667	7	7	7.826086957	3	10	10	10	0	10	10	10	10	10	10	10	10	0	10	0	10	10
309	15/08/15	Walker	7	9	9	5	7	9	8	6	5	8	9	9	4	8	6	9	9	8	8	6	8	8.75	6.666666667	6.5	9	5	6	8	7.347826087	2.25	9	10	10	0	9	10	10	0	9	10	9	9	0	9	0	9	10
310	15/08/15	Walker	7	8	7	5	7	9	8	7	8	8	9	8	6	8	3	7	9	7	7	7	7	7.5	7	8	9	4.666666667	6	7	7.173913043	2	8	8	9	0	9	9	9	9	9	8	9	9	0	9	0	9	9
311	06/06/15	Walker	9	9	9	6	8	10	9	9	9	9	8	9	5	9	2	6	10	10	10	10	10	8.25	9.666666667	9	9.333333333	4.333333333	1	10	8.652173913	3.5	10	10	10	0	10	10	10	10	10	9	10	10	3	10	0	7	10
313	15/08/15	Walker	7	10	9	3	9	10	9	7	9	9	9	7	7	7	2	10	10	7	7	7	7	9.5	7	9	9.666666667	4	1	9	8.086956522	2.25	10	10	10	0	10	10	10	10	10	10	10	10	0	10	0	10	10
314	15/08/15	Walker	10	10	7	0	10	10	10	5	10	10	10	10	0	10	0	10	10	10	8	6	9	9.25	6.333333333	10	10	0	0	10	9.347826087	2.25	10	10	10	0	10	10	10	0	10	10	10	10	0	10	0	10	10
315	30/05/15	Walker	8	8	6	3	7	10	7	3	7	8	10	7	6	9	6	8	10	8	9	8	8	7.5	6.666666667	7	10	5	3	8	7.434782609	2.5	10	7	6	0	10	10	10	6	9	4	10	8	1	10	0	0	10
418	29/08/15	Walker		10	8	7	9	8	8	2	8	9	9	9	6	10	4	10	10	9	6	7	7								7.714285714	4	10	10	10	0	10	10	10	10	10	10	10	10	1	10	0	10	7
421	15/08/15	Walker	6	8	10	2	7	10	7		8	9	9	9	4	9	2	3	10	6	9	3	8								7.761904762	2.25	5	8	7	0	10	7	7	2	10	5	10	7	1	9	0	7	10
70	12/02/15	BM	7	9	9	0	8	10	9	8	9	10	8	9	1	8	0	8	10	8	10	9	9	9	9	9	9.333333333	0.333333333	9	10	8.608695652	6	8	8	9	0	10	8	9	9	10	9	9	9	0	8	0	9	10
73	26/06/15	BM	8	8	8	0	10	10	8	8	8	9	10	8	2	10	7	3	10	6	5	5	5	7	6	8	10	3	6	7	7.434782609	6	8	8	8	0	10	10	10	10	10	8	10	10	0	10	0	8	10
75	26/06/15	BM	9	10	9	2	9	10	9	9	9	9	10	9	1	9	1	10	10	9	10	10	10	9.5	9.666666667	9	10	1.333333333	0	9	9.347826087	6	9	10	10	0	10	10	10	10	10	10	10	10	0	10	0	10	10
389	29/07/15	BM	7	9	10	5	8	10	8	8	7	8	7	9	7	8	5		8	8	9	10	9								7.904761905	2	10	10	10	10	10	9	8	9	10	9	9	9	9	9	9	9	10
8	28/07/15	BM	6	7	5	5	5	4	6	9	6	6	3	6	6	7	3	5	5	6	10	6	7	5.75	8.333333333	6	4	4.666666667	0	7	6.173913043	3.5	10	10	10	0	5	10	10	10	10	10	6	10	0	10	0	5	6
283	19/08/15	Walker	8	5	5	3	7	8	8	8	7	8	7	7	7	8	5	6	7	7	8	7	7	6	7.666666667	7.5	7.333333333	5	1	8	6.956521739	2	7	5	5	2	9	5	7	10	10	10	9	9	0	9	0	0	9
298	02/09/15	Walker	8	10	8	2	8	8	10	10	10	10	7	9	3	10	0	8	9	9	8	8	9	9	8.666666667	10	8	1.666666667	0	9	8.826086957	2	7	10	9	0	10	8	10	10	10	10	10	9	1	10	0	10	8
300	08/08/15	Walker	8	8	9	1	9	9	9	10	9	9	8	8	3	7	3	8	8	8	7	7	8	8.5	8	9	8.333333333	2.333333333	2	9	8.217391304	4.5	7	8	9	9	9	9	9	9	9	4	9	9	1	4	0	9	9
301	08/08/15	Walker	8	8	9	1	8	8	9	9	8	8	8	10	2	9	1	9	9	9	9	9	10	8.5	9	8.5	8.333333333	1.333333333	0	10	8.826086957	4.5	8	9	9	0	10	8	9	0	9	6	10	10	0	10	0	6	10
307	01/09/15	Walker	7	8	8	9	7	9	8	8	8	8	7	7	7	8	8	7	10	4	8	8	8	7.75	8	8	8.666666667	8	1	7	6.956521739	2	9	9	7	0	9	9	9	9	9	9	9	9	0	9	0	8	9
419	01/09/15	Walker	8	8	8	1	8	9	9	9	7	10	8	9	3	7	1		10	9	7	7	9								8.428571429	2	7	7	7	3	8	9	8	0	8	6	7	8	8	10	0	1	9
420	19/08/15	Walker	9	9		1	9	9	9	7	9	9	9	8	5	9	6	2	9	8	9	8	9								8.047619048	2	10	10	10	0	10	10	10	10	10	9	10	10	0	0	0	0	9
423	08/08/15	Walker																													10	4.5	9	9	8	0	8	10	10	0	10	8	7	10	0	10	0	7	8
344	23/04/15	Student	8	5	3	10	10	4	6	9	4	7	3	5	8	7	6	2	5	5	6	4	4	4.25	6.333333333	5	4	8	6	5	4.869565217
351	23/04/15	Student	7	8	8	8	8	5	8	6	6	8	5	7	7	7	3	8	7	6	9	9	9	8	8	7	5.666666667	6	0	7	6.956521739
353	23/04/15	Student	6	6	9	4	7	5	6	8	10	9	6	8	6	10	2	8	7	9	10	9	10	8	9	8	6	4	1	9	7.782608696
365	23/04/15	Student	9	9	7	7	8	9	8	7	9	9	7	7	7	9	6	10	9	8	8	6	7	8.75	7	8.5	8.333333333	6.666666667	5	7	7.304347826
217	14/10/15	Student	3	6	2	6	2	8	4	6	5	7	6	4	7	6	8	10	8	4	3	6	3	6.25	5	4.5	7.333333333	7	9	2	4.565217391	4	5	6	3	7	4	4	6	8	7	7	6	7	2	8	5	2	6
345	04/11/15	Student	4	5	5	5	5	4	5	6	5	6	4	6	7	6	4	5	5	6	6	5	5	5.25	5.666666667	5	4.333333333	5.333333333	7	6	5.043478261
346	14/10/15	Student	10	9	7	2	7	6	10	10	10	10	2	8	5	9	3	2	5	10	8	6	7	7	8	10	4.333333333	3.333333333	0	8	7.565217391
347	14/10/15	Student	4	7	6	7	5	5	5	5	3	5	4	5	7	6	5	10	5	5	5	3	6	7	4.333333333	4	4.666666667	6.333333333	8	4	4.826086957
348	14/10/15	Student	5	8	5	1	8	6	8	6	8	10	5	7	2	6	2	9	4	9	5	8	7	8	6.333333333	8	5	1.666666667	2	7	7.130434783	3	9	10	8		7	8	10	8	10	9	9	9	0	10	1	9	6
349	28/10/2015	Student	5	8	8	7	6	6	6	6	5	8	4	6	6	7	4	9	5	7	8	8	8	8.25	7.333333333	5.5	5	5.666666667	4	8	6.391304348	3.5	7	9	5	2	7	6	9	6	7	7	6	6	6	8	1		7
350	14/10/15	Student	5	5	7	4	5	6	6	7	5	7	5	6	4	8	3	8	6	5	6	4	5	6.75	5.666666667	5.5	5.666666667	3.666666667	1	7	6.130434783
352	28/10/2015	Student	5	6	7	7	5	7	6	7	7	8	4	7	7	7	1	8	7	6	8	8	8	7.25	7.666666667	6.5	6	5	1	8	6.652173913
354	14/10/15	Student	1	5	3	8	5	6	2	2	1	1	7	3	6	3	3	6	6	1	4	2	5	3.75	2.666666667	1.5	6.333333333	5.666666667	6	4	3.652173913
355	14/10/15	Student	6	6	7	10	4	9	6	4	5	8	5	7	5	9	2	7	5	7	9	6	6	7	6.333333333	5.5	6.333333333	5.666666667	3	6	6.173913043	4	10	10	10	2	7	5	10	8	9	10	7	9	2	10		10	7
356	14/10/15	Student	7	7	9	7	8	8	7	7	7	7	6	6	4	7	3	8	7	6	5	8	6	7.75	6.666666667	7	7	4.666666667	1	8	6.913043478	4	7	6	9	1	7	7	7	5	6	6		9	0	9	0	4	8
357	04/11/15	Student	5	9	5	9	5	7	7	6	7	7	6	6	6	8	5	9	8	7	9	7	9	7.5	7.333333333	7	7	6.666666667	8	7	6.347826087
358	14/10/15	Student	8	8	8	4	9	7	7	8	9	8	8	9	2	9	3	8	7	9	8	7	9	8	7.666666667	8	7.333333333	3	6	7	7.739130435
359	14/10/15	Student	5	5	8	7	5	8	6	5	4	8	7	7	4	4	3	8	8	5	6	7	6	7.25	6	5	7.666666667	4.666666667	3	7	6.173913043
360	14/10/15	Student	7	8	8	4	6	9	7	7	9	9	7	7	3	7	2	6	7	8	8	6	8	7.75	7	8	7.666666667	3	2	8	7.434782609	4	10	9	9	1	9	9	9	10	9	10	9	9		10	1	7	9
361	14/10/15	Student	7	8	7	7	8	8	7	10	6	10	6	7	7	9	2	9	9	9	7	7	7	8.5	8	6.5	7.666666667	5.333333333	0	7	7.47826087	4	8	9	9	0	8	9	7	10	7	10
362	04/11/15	Student	7	7	8	5	8	9	7	8	7	9	7	8	4	9	2	9	7	8	8	9	8	8.25	8.333333333	7	7.666666667	3.666666667	3	8	7.695652174
363	14/10/15	Student	7	6	8	7	8	7	8	4	9	8	9	8	7	6	4	9	8	3	5	7	7	7.75	5.333333333	8.5	8	6	6	7	6.52173913
364	04/11/15	Student	7	7	8	2	7	7	10	8	9	9	9	10	5	8	1	7	8	9	9	9	9	7.75	8.666666667	9.5	8	2.666666667	0	9	8.304347826
366	14/10/15	Student	7	7	7	7	9	9	7	5	8	8	8	8	8	10	1	1	8	8	10	8	8	5.75	7.666666667	7.5	8.333333333	5.333333333	7	8	7
367	04/11/15	Student	7	7	10	2	9	9	8	7	7	10	10	10	1	9	1	7	8	9	9	7	10	8.5	7.666666667	7.5	9	1.333333333	0	9	8.608695652
368	04/11/15	Student	8	8	5	5	8	10	10	9	9	10	10	8	6	9	1	10	8	10	10	10	9	8.25	9.666666667	9.5	9.333333333	4	2	9	8.52173913
318	04/08/15	BM	8	9	8	2	9	8	8	8	9	9	3	9	1	9	1	9	7	9	7	8	9	8.75	7.666666667	8.5	6	1.333333333	2	9	8.217391304	6.5	5	10	7	0		5	10	10	10	10	7	10	6	10	0	2	8
320	17/07/15	BM	7	7	7	7	7	7	7	7	7	7	7	7	2	7	2	9	6	8	8	8	8	7.5	7.666666667	7	6.666666667	3.666666667	7	8	7
321	09/09/15	BM	5	8	8	7	7	7	7	7	7	7	7	7	8	8	7	7	7	7	7	7	7	7.5	7	7	7	7.333333333	7	8	6.347826087	6	10		10	0	10	10	10	10	10	10
322	01/07/15	BM	3	7	4	9	4	7	2	5	2	7	6	5	9	8	9	4	9	2	2	3	3	5.5	3.333333333	2	7.333333333	9	2	5	4.304347826	3
323	01/07/15	BM	7	8	8	8	8	8	7	6	7	8	8	7	5	7	2	9	8	6	4	5	8	8.25	5	7	8	5	8	7	6.652173913
332	19/03/15	PC	8	10	8	5	9	5	8	9	9	10	3	7	5	7	5	10	3	6	9	8	9	9.5	8.666666667	8.5	3.666666667	5	0	9	7.47826087	5	9	9	9	1	5	8	9	4		10	5	10	0	10	0	7	5
333	19/03/15	PC	4	10	4	10	8	5	8	5	5	9	7	5	9	10	8	0	5	4	10	2	6	5.75	5.666666667	6.5	5.666666667	9	8	4	5.043478261
335	19/03/15	PC	8	8	8	7	8	7	10	9	9	9	7	7	7	8	8	8	8	8	8	8	8	8.25	8.333333333	9.5	7.333333333	7.333333333	9	9	7.130434783	5	10	9	10	0	9	10	10	10		7	10	8	0	8	0	5	7
336	19/03/15	PC	5	8	7	1	5	6	8	8	9	7	8	9	7	9	5	7	9	9	10	10	10	7.25	9.333333333	8.5	7.666666667	4.333333333	1	9	7.782608696	5	9	8	10	0	10	10	9	9	10	10
338	04/02/15	PC	8	9	8	2	7	8	8	4	8	8	8	9	3	9	1	8	9	9	9	9	9	8.25	7.333333333	8	8.333333333	2	1	8	8.173913043
339	04/02/15	PC	3	7	5	8	7	8	5	6	6	6	8	6	9	6	9	6	10	4	3	4	3	6	4.333333333	5.5	8.666666667	8.666666667	7	6	5.043478261
341	04/02/15	PC	7	7	6	5	7	10	8	8	8	8	8	6	5	8	2	9	10	7	7	8	8	7.5	7.666666667	8	9.333333333	4	0	7	7.608695652
343	25/02/15	PC	9	9	9	2	9	10	9	9	9	9	10	10	1	10	1	10	10	8	10	10	9	9.25	9.666666667	9	10	1.333333333	1	9	9.260869565	1.5
334	22/11/14	PC	7	9	9	4	9	7	8	7	8	8	5	9	6	9	8	9	7	9	8	8	9	8.75	7.666666667	8	6.333333333	6	2	9	7.565217391
337	16/11/14	PC	9	9	8	5	7	8	8	5	8	8	8	8	8	8	1	10	8	7	3	6	6	8.75	4.666666667	8	8	4.666666667	6	8	7.043478261
340	30/10/14	PC	8	8	6	2	8	9	8	6	8	6	8	5	2	7	1	8	9	7	8	9	6	7	7.666666667	8	8.666666667	1.666666667	1	8	7.652173913	4	7	8	6	0	7	9	7	0	7	4
342	30/11/14	PC	6	9	8	3	8	10	7	5	8	9	10	9	4	9	3	8	10	8	8	6	8	8.5	6.333333333	7.5	10	3.333333333	2	9	7.956521739	3	10	10	10	0	9	10	9		9	6	10	10	0	9	0	8	10
316	04/07/15	BM	5	7	6	2	9	4	6	1	4	6	3	6	2	8	1	8	2	6	9	8	6	6.75	6	5	3	1.666666667	1	7	6.304347826	2.5	6	10	8	1	4	7	9		6	10	3	8	4	10	0	10	4
319	31/07/15	BM	8	8	8	5	8	6	8	8	8	8	6	8	7	8	6	8	7	8	6	7	7	8	7	8	6.333333333	6	6	7	6.869565217
327	01/09/15	BM	7	9	9	4	8	8	9	9	8	9	8	9	7	8	2	9	9	8	8	7	8	9	8	8.5	8.333333333	4.333333333	0	8	8.043478261		8	7	9	0	8	8	8	8	8	8
328	31/07/15	BM	9	9	9	10	9	8	9	9	10	10	8	10	5	9	3	1	9	10	10	10	10	7.25	9.666666667	9.5	8.333333333	6	8	10	7.956521739
369	22/08/15	Walker	2	3	4	8	6	4	4	4	5	7	4	5	8	10	8	5	5	5	5	5	5	4.75	4.666666667	4.5	4.333333333	8	7	5	4.434782609	2.5	5	5	5	1	5	5	5	5	5	5	5	6	3	8	6
370	06/06/15	Walker	7	9	7	2	7	6	7	10	7	6	3	6	3	8	2	8	5	6	7	8	8	7.5	8.333333333	7	4.666666667	2.333333333	2	7	7.086956522
371	15/08/15	Walker	7	6	4	8	4	5	5	8	7	7	5	5	8	5	7	7	5	6	6	7	6	6	7	6	5	7.666666667	6	5	5.260869565
372	30/05/15	Walker	6	8	5	4	5	3	4	0	4	7	9	8	7	10	1	9	7	6	3	10	7	7.25	4.333333333	4	6.333333333	4	10	7	5.913043478	2.5											10	8	0	10	0	10	10
373	06/06/15	Walker	6	7	7	5	5	7	6	7	7	7	6	6	4	5	5	6	7	6	6	7	6	6.75	6.666666667	6.5	6.666666667	4.666666667	6	6	6.086956522
374	30/05/15	Walker	9	8	6	6	9	7	7	3	4	6	5	4	6	8	6	9	9	9	3	2	4	7.25	2.666666667	5.5	7	6	4	6	5.913043478	2.5	5	10	7	0	9		9		10	9	9	10	0	10	1	8	9
375	06/06/15	Walker	6	4	7	2	4	7	8	9	6	6	8	8	6	8	3	7	7	7	6	7	7	6	7.333333333	7	7.333333333	3.666666667	1	8	6.869565217
377	15/08/15	Walker	6	5	5	7	5	8	7	3	6	6	7	6	4	7	5	7	8	7	7	6	6	5.75	5.333333333	6.5	7.666666667	5.333333333	5	7	6
378	06/06/15	Walker	7	8	7	4	7	8	7	5	7	8	8	7	5	6	4	5	8	7	5	5	5	7	5	7	8	4.333333333	5	6	6.434782609
379	06/06/15	Walker	7	8	7	2	8	8	8	9	8	8	7	7	2	7	2	7	9	8	5	5	7	7.5	6.333333333	8	8	2	3	7	7.434782609
380	06/06/15	Walker	8	8	8	5	8	9	8	8	8	8	7	7	2	8	2	5	9	7	4	6	8	7.25	6	8	8.333333333	3	8	6	7.086956522
382	22/08/15	Walker	8	6	8	3	5	9	9	10	8	9	8	9	7	8	2	8	9	5	8	10	9	7.75	9.333333333	8.5	8.666666667	4	1	9	7.913043478	2.5	7	7	7	0	10	9	9	4	9	5	10	9		1	0	8	10
383	22/08/15	Walker	10	10	6	8	10	8	10	10	10	10	9	9	5	10	10	8	10	10	4	4	8	8.5	6	10	9	7.666666667	8	7	7.47826087	3	8	7	6	0	10	10	10	7	10	10	10	10	0	10	4		10
384	06/06/15	Walker	8	8	8	3	10	10	9	5	7	8	9	8	3	8	3	8	9	8	9	7	8	8	7	8	9.333333333	3	3	8	7.956521739
385	06/06/15	Walker	7	9	9	1	8	10	9	6	9	8	9	9	2	9	1	7	9	7	9	10	10	8.25	8.333333333	9	9.333333333	1.333333333	0	9	8.652173913
386	15/08/15	Walker	7	7	8	7	7	10	8	8	7	8	10	10	1	10	1	7	10	8	7	7	8	7.5	7.333333333	7.5	10	3	4	9	7.956521739	2.5	10	10	9	0	10	10	10	10	10	9	10	10	0		0	8	10
387	06/06/15	Walker	8	8	9	2	8	10	10	9	8	9	10	9	2	9	2	2	10	10	8	8	9	7	8.333333333	9	10	2	0	10	8.608695652
317	09/07/15	BM	7	8	6	6	6	6	7	5	6	6	6	7	3	8	2	7	6	7	7	7	7	6.75	6.333333333	6.5	6	3.666666667	7	7	6.434782609	2.25
324	24/07/15	BM	8	9	8	7	7	8	8	8	8	8	8	8	7	8	3	8	8	8	8	7	8	8.25	7.666666667	8	8	5.666666667	7	8	7.260869565
325	12/02/15	BM	8	8	8	5	9	8	7	8	8	8	8	8	7	8	3	9	8	8	8	8	8	8.25	8	7.5	8	5	1	7	7.652173913
326	26/06/15	BM	7	8	6	2	8	8	7	5	6	8	8	7	6	8	3	6	9	6	7	6	7	7	6	6.5	8.333333333	3.666666667	2	7	7	5.5	6	5	6	0	8	7	6	8	7	7	8	7	1	10	0	6	8
330	26/06/15	BM	10	10	9	1	9	9	10	10	8	10	8	9	1	9	3	9	9	9	10	10	10	9.5	10	9	8.666666667	1.666666667	0	10	9.260869565	6	10	10	5	0	9	10	10		10	10
331	24/07/15	BM	9	10	9	1	7	10	9	3	7	9	9	7	4	7	4	9	8	9	10	6	8	9.25	6.333333333	8	9	3	0	9	8.086956522
329	28/07/15	BM	8	7	5	3	10	9	7	7	8	7	8	6	5	8	2	5	9	6	7	8	6	6	7.333333333	7.5	8.666666667	3.333333333	4	7	7.130434783	2	9	8	4	0	9	9	9	9	9	7	9	8	1		0	4	10
376	01/09/15	Walker	6	9	9	3	5	8	9	10	9	9	6	9	2	9	1	9	8	9	10	10	9	9	10	9	7.333333333	2	0	10	8.565217391	2	10	10	10	0	8	10	10		10	10	9	10	0	10	0	10	8
381	08/08/15	Walker	8	8	8	1	8	9	8	8	8	8	8	8	2	9	1	8	8	8	8	8	8	8	8	8	8.333333333	1.333333333	1	8	8.217391304	4.5	8	8	8	0	8	8	8	8	8	8		8	2	7	7	7	8
[truncated: 20 more columns]
