# Supplementary material for: Environmental volunteer well-being: Managers’ perception and actual well-being of volunteers
Source: F1000Res. 2016 Nov 16;5:2679. [Version 1] doi: 10.12688/f1000research.10016.1 (PMC5288684; doi:10.12688/f1000research.10016.1)
Supplement: Raw data from study 2, the online volunteer survey [file f1000research-5-10792-s0001.tgz › dedae66f-d437-4d80-ab21-da1d94ef681b_Dataset2.csv]

Person	type	period	gender	edu	employ	age	country	vorg	time_outdoors	va1_prog	ve1_abso	vp1_joyf	vn1_anxi	vh1_heal	va2_achi	vm1_purp	vr1_supp	vm2_wort	ve2_exci	vh2_sati	vp2_posi	vn2_frus	va3_resp	vn3_sad	ve3_time	vh3_comp	vm3_dire	vr3_sati	vr2_appr	vp3_cont	vlone	vhapp	gena1_prog	gene1_abso	genp1_joyf	genn1_anxi	genh1_heal	gena2_achi	genm1_purp	genr1_supp	genm2_wort	gene2_exci	genh2_sati	genp2_posi	genn2_frus	gena3_resp	genn3_sad	gene3_time	genh3_comp
1	PC	Potential	Female	First degree (Bachelor)	Part-time employment	19	United Kingdom																										3	5	3	0	6	5	2	0	0	1	0	2	4	10	10	10	6
2	BMPC	Potential	Male	Left school at 18 (e.g., A levels)	Student	21	Germany																										8	9	7	3	9	8	9	9	9	9	8	8	3	8	1	9	8
3	Other	Potential	Female	Masters degree	Not currently employed	23	Greece																										8	10	8	8	9	10	9	9	10	9	8	8	3	10	2	9	9
4	PC	Potential	Male	Masters degree	Student	24	United Kingdom																										7	9	8	6	7	6	8	7	8	9	6	6	8	9	6	9	8
5	BM	Former	Female	Masters degree	Full-time employment	24	France	25	1																								7	8	6	5	7	7	8	9	8	7	4	9	4	10	3	8	6
6	PC	Potential	Female	First degree (Bachelor)	Part-time employment	24	United States																										3	5	4	9	2	4	3	5	4	3	0	6	6	4	7	7	0
7	Other	Former	Female	First degree (Bachelor)	Student	24	Australia	65	1																								9	9	8	6	8	8	8	8	8	9	8	8	6	7	3	7	8
8	PC	Potential	Female	First degree (Bachelor)	Full-time employment	24	Greece	65	4																								7	7	8	7	9	8	8	8	8	8	9	8	4	8	4	7	9
9	PC	Former	Male	First degree (Bachelor)	Student	25	United Kingdom	105	5																								7	8	9	1	9	7	5	8	6	7	9	7	3	7	1	9	9
10	PC	Former	Female	First degree (Bachelor)	Part-time employment	25	United Kingdom	41	5																								6	7	6	7	5	7	7	7	7	6	5	6	4	8	5	7	5
11	BMPC	Potential	Female	First degree (Bachelor)	Full-time employment	25	United States																										6	10	3	9	4	7	5	7	5	8	4	2	5	9	6	4	4
12	PC	Former	Female	Masters degree	Full-time employment	26	Denmark		1																								8	9	8	2	9	8	8	9	7	9	8	9	4	9	1	6	8
13	PC	Potential	Female	Masters degree	Student	27	United Kingdom																										7	8	8	6	10	8	5	7	4	8	9	7	5	9	4	8	8
14	BM	Former	Female	Masters degree	Other	27	United Kingdom	53	4																								7	8	7	6	8	9	9	9	7	9	9	9	5	9	2	9	8
15	Other	Former	Female	First degree (Bachelor)	Full-time employment	27	United Kingdom	27	4																								9	10	9	6	9	9	10	9	9	10	9	9	3	10	6	9	9
16		Potential	Female	Masters degree	Student	28	United Kingdom																										5	6	3	6	5	8	3	1	1	2	2	5	5	7	7	5	5
17	BM	Potential	Female	Masters degree	Full-time employment	28	United Kingdom																										7	9	9	6	7	5	7	9	8	8	7	8	6	9	6	9	7
18	BM	Former	Female	First degree (Bachelor)	Part-time employment	29	France	0	3																								6	6	6	4	7	8	9	7	9	6	7	6	5	8	6	4	7
19	BMPC	Potential	Female	Masters degree	Not currently employed	29	United Kingdom	0	3																								8	7	9	4	9	7	9	5	8	9	9	10	2	10	6	0	10
20	BMPC	Former	Male	Masters degree	Part-time employment	30	United Kingdom	0	4																								7	7	7	8	9	8	7	8	8	8	8	7	5	7	4	3	9
21	BMPC	Potential	Female	Masters degree	Homemaker	30	United Kingdom	0	4																								7	6	7	1	10	8	6	6	6	7	10	8	6	7	5	4	10
22	PC	Potential	Female	First degree (Bachelor)	Other	30	Greece	0	2																								8	9	8	2	9	9	7	9	9	7	9	9	1	9	3	10	10
23	BMPC	Former	Female	Masters degree	Student	30	United Kingdom	0	4																								6	8	6	5	8	8	6	8	6	9	9	8	4	6	4	9	7
24	Other	Potential	Male	Masters degree	Student	30	United Kingdom																										8	8	4	9	8	9	9	9	7	8	7	8	5	8	6	5	7
25	PC	Former	Female	First degree (Bachelor)	Full-time employment	31	United Kingdom	12	4																								8	9	7	7	8	8	6	7	5	8	8	7	3	7	6	9	9
26	BMPC	Former	Female	Masters degree	Full-time employment	31	Greece	65	3																								5	5	6	9	9	7	7	10	5	6	9	6	6	8	5	9	9
27	PC	Former	Female	Masters degree	Full-time employment	31	Czech Republic	118	1																								7	9	5	5	6	7	7	9	8	9	8	9	4	7	3	7	4
28	Other	Former	Female	First degree (Bachelor)	Full-time employment	32	United Kingdom		1																								8	8	8	2	7	5	6	5	6	6	5	7	5	7	3	5	7
29	BMPC	Potential	Male	Masters degree	Other	35	Denmark																										6	6	9	3	9	6	8	9	7	8	9	9	3	8	1	3	9
30	BMPC	Potential	Female	Masters degree	Full-time employment	35	Denmark																										8	8	8	6	9	8	6	8	10	8	9	8	5	9	6	7	9
31	PC	Potential	Female	Left school at 16 (e.g. GCSE/O levels)	Part-time employment	35	United Kingdom	15	1																								7	9	8	3	9	6	8	7	8	9	9	8	2	7	2	9	8
32	Other	Potential	Male	Masters degree	Full-time employment	35	United Kingdom																										8	9	6	1	9	9	8	9	9	7	8	8	3	9	1	8	10
33	PC	Former	Female	Trade/technical/vocational qualification	Full-time employment	36	United Kingdom		5																								7	8	8	7	9	6	8	8	7	8	9	8	6	8	6	7	10
34	PC	Former	Female	Masters degree	Full-time employment	37	United Kingdom	0	5																								9	10	10	8	10	8	8	5	10	8	8	8	6	10	2	10	9
35	PC	Former	Female	First degree (Bachelor)	Other	37	United Kingdom	0	3																								4	8	6	1	2	9	8	10	6	5	0	7	6	9	5	7	0
36	BMPC	Potential	Female	Left school at 18 (e.g., A levels)	Full-time employment	37	United Kingdom																										7	9	5	9	8	7	6	8	2	9	6	5	9	9	9	5	7
37	BM	Potential	Female	Doctoral degree	Student	38	United Kingdom																										9	9	9	3	9	9	9	10	9	9	7	8	2	8	2	9	8
38	PC	Former	Female	Doctoral degree	Part-time employment	38	United Kingdom	0	4																								8	8	9	2	9	10	10	9	10	10	9	9	2	9	2	6	8
39	Other	Former	Male	Masters degree	Not currently employed	39	Denmark	86	3																								9	7	9	1	9	9	9	7	10	9	9	10	0	10	0	9	10
40	PC	Former	Male	First degree (Bachelor)	Full-time employment	40	United Kingdom	52	4																								8	8	7	7	7	8	7	8	8	8	5	6	6	7	3	5	7
41	BMPC	Potential	Female	Masters degree	Full-time employment	40	United Kingdom																										7	7	7	1	9	8	8	6	9	9	8	8	3	9	3	2	10
42	BM	Former	Female	Masters degree	Not currently employed	42	United Kingdom	0	3																								7	9	7	5	8	9	7	8	8	8	7	7	5	8	3	9	8
43	PC	Former	Female	Masters degree	Full-time employment	42	United Kingdom	0	5																								4	5	2	5	7	6	4	0	2	2	7	5	6	5	6	4	7
44	BMPC	Former	Female	First degree (Bachelor)	Student	44	United Kingdom	32	4																								8	10	8	8	8	8	9	9	8	9	8	5	5	6	3	9	8
45	PC	Former	Female	First degree (Bachelor)	Part-time employment	44	United Kingdom	70	5																								6	9	9	5	9	8	9	10	10	8	9	9	5	9	1	8	9
46	BMPC	Potential	Female	Masters degree	Full-time employment	45	United States																										7	8	8	8	6	8	8	2	8	8	5	7	9	9	7	9	5
47	BMPC	Potential	Male	First degree (Bachelor)	Full-time employment	46	United Kingdom																										7	8	8	2	8	7	8	2	8	9	7	8	1	10	1	10	10
48	BMPC	Potential	Female	Trade/technical/vocational qualification	Full-time employment	47	United Kingdom																										8	10	8	3	7	6	9	9	9	9	8	8	7	9	2	7	8
49	PC	Potential	Male	Left school at 16 (e.g. GCSE/O levels)	Not currently employed	47	United Kingdom																										8	10	8	9	10	9	9	9	9	9	10	9	7	10	5	9	10
50	Other	Former	Female	Doctoral degree	Full-time employment	49	Australia	94	1																								5	9	2	8	9	6	8	8	8	8	5	7	8	9	2	8	10
51	BMPC	Former	Male	Left school at 18 (e.g., A levels)	Not currently employed	51	Lao People's Democratic Republic	51	3																								6	8	6	4	8	7	7	6	6	7	7	6	7	7	6	8	8
52	PC	Former	Male	Left school at 18 (e.g., A levels)	Part-time employment	51	United Kingdom	39	4																								8	9	7	3	8	8	8	9	8	7	9	8	3	9	2	9	9
53	BMPC	Former		Masters degree	Full-time employment	53	Australia		5																								9	9	9	1	9	10	10	8	10	10	8	10	6	10	3	0	9
54	BM	Former	Male	First degree (Bachelor)	Full-time employment	53	United Kingdom	89	4																								8	8	8	5	10	7	8	9	9	9	9	9	9	9	9	9	10
55	PC	Potential	Female	First degree (Bachelor)	Other	54	Denmark	0	4																								10	10	10	0	7	10	10	8	10	10	6	10	1	10	0	7	4
56	Other	Potential	Male	Left school at 16 (e.g. GCSE/O levels)	Full-time employment	54	United Kingdom																										1	9	1	10	5	2	2	4	1	1	2	1	10	8	10	8	5
57	PC	Potential	Female	Trade/technical/vocational qualification	Part-time employment	54	United Kingdom																										8	8	8	1	10	7	8	6	8	8	9	8	2	8	7	7	9
58	BMPC	Potential	Female	Masters degree	Student	55	United States	56	3																								9	9	9	2	10	9	10	10	10	10	10	10	2	9	2	9	10
59	Other	Potential	Female	Masters degree	Full-time employment	55	Denmark																										7	7	9	1	10	8	8	9	9	9	9	8	2	9	1	8	10
60		Potential	Male	Trade/technical/vocational qualification	Full-time employment	56	United Kingdom																										6	5	5	4	7	6	7	6	6	6	8	6	5	6	5	5	9
61	PC	Potential	Male	Trade/technical/vocational qualification	Retired	56	United Kingdom	60	5																								5	7	7	2	7	6	6	5	7	8	3	6	3	8	1	7	5
62	BMPC	Potential	Female	Trade/technical/vocational qualification	Full-time employment	58	United Kingdom																										1	2	1	8	4	4	4	8	2	1	4	3	7	8	8	9	7
63	BM	Former	Male	Masters degree	Retired	58	United Kingdom	13	2																								2	9	5	9	0	3	5	6	7	8	0	4	9	1	2	9	0
64	PC	Potential	Male	Masters degree	Part-time employment	59	United Kingdom																										6	7	5	7	7	6	6	5	6	7	7	6	7	6	5	4	8
65	BM	Former	Female	Trade/technical/vocational qualification	Full-time employment	59	United Kingdom	91	1																								7	7	7	1	7	6	7	2	7	7	8	8	5	8	1	7	8
66	BMPC	Former	Male	Trade/technical/vocational qualification	Full-time employment	59	United Kingdom	114	4																								9	9	8	2	9	8	10	6	9	9	8	8	1	10	1	10	9
67	BMPC	Potential	Female	Left school at 16 (e.g. GCSE/O levels)	Other	59	United Kingdom	70	4																								5	8	8	3	5	6	7	9	8	8	4	7	3	8	3	9	6
68	BM	Former	Male	Trade/technical/vocational qualification	Full-time employment	59	United Kingdom	47	0																								9	9	9	1	9	9	9	9	9	10	9	9	3	9	1	7	9
69	Other	Former	Male	Trade/technical/vocational qualification	Retired	60	United Kingdom	99	3																								9	9	7	6	6	9	9	9	9	9	7	8	7	9	5	7	7
70	BM	Former	Male	First degree (Bachelor)	Retired	60	United Kingdom	89	1																								7	10	2	1	8	7	9	8	10	2	9	8	1	7	1	0	9
71	BMPC	Potential	Male	First degree (Bachelor)	Part-time employment	61	United Kingdom																										6	6	4	6	5	5	5	6	5	5	4	5	5	5	5	6	5
72	BM	Former	Male	First degree (Bachelor)	Part-time employment	62	United Kingdom	91	0																								7	7	8	4	8	5	10	9	10	9	7	8	2	7	1	0	8
73	Other	Potential	Female	First degree (Bachelor)	Retired	62	United Kingdom	0	2																								8	8	8	6	8	9	9	9	9	9	9	9	1	9	2	7	9
74	PC	Former	Male	Trade/technical/vocational qualification	Retired	62	United Kingdom	41	3																								9	9	7	3	8	8	7	7	7	7	7	8	2	10	2	9	8
75	BMPC	Former	Male	Left school at 16 (e.g. GCSE/O levels)	Full-time employment	62	United Kingdom	18	4																								10	10	10	1	9	10	10	10	10	10	9	10	2	8	2	7	10
76	BM	Potential	Female	Masters degree	Retired	63	United Kingdom																										6	5	5	10	7	6	6	5	8	6	7	4	4	4	6	4	6
77	BMPC	Former	Female	Left school at 16 (e.g. GCSE/O levels)	Full-time employment	64	United Kingdom	10	3																								9	9	9	1	9	9	10	10	10	9	9	9	1	9	1	8	10
78	BMPC	Potential	Male	Trade/technical/vocational qualification	Full-time employment	64	United Kingdom																										6	6	8	1	3	7	8	9	7	7	2	8	5	8	1	6	3
79	Other	Former	Female	First degree (Bachelor)	Retired	64	United Kingdom		0																								4	4	4	3	3	8	5	4	4	4	4	6	3	9	3	5	4
80	BM	Former	Male	Masters degree	Full-time employment	64	United Kingdom	60	5																								5	10	2	9	6	7	8	5	9	8	3	4	7	9	7	10	7
81	BM	Former	Female	Doctoral degree	Retired	65	United Kingdom	8	1																								1	7	5	3	6	6	7	5	7	8	7	7	5	8	1	7	8
82	BM	Former	Female	First degree (Bachelor)	Retired	65	United Kingdom	91	0																								4	7	2	8	5	4	4	1	4	7	4	5	7	4	9	5	5
83	Other	Potential	Female	Left school at 16 (e.g. GCSE/O levels)	Retired	65	United Kingdom		2																								5	7	6	5	6	5	6	3	6	6	4	6	5	8	7	5	5
84	PC	Former	Male	Trade/technical/vocational qualification	Retired	65	United Kingdom	70	4																								7	8	5	1	10	8	8	8	8	5	8	9	5	10	2	6	10
85	PC	Former	Female	Doctoral degree	Retired	65	United States	66	1																								8	8	8	1	9	7	8	7	8	8	9	8	4	9	2	5	8
86	BMPC	Former	Male	First degree (Bachelor)	Retired	65	United Kingdom	60	4																								5	5	5	6	5	5	5	5	4	4	4	7	6	8	3	4	6
87	PC	Former	Male	First degree (Bachelor)	Retired	66	United Kingdom	91	1																								5	8	7	2	9	6	6	8	4	10	9	7	2	10	3	8	10
88	PC	Former	Male	Trade/technical/vocational qualification	Retired	66	United Kingdom		2																								6	6	9	0	5	7	7	8	8	8	5	9	0	9	0	9	5
89	Other	Former	Female	Left school at 16 (e.g. GCSE/O levels)	Retired	66	United Kingdom	70	0																								8	10	7	5	7	8	8	8	8	9	2	9	1	10	2	10	5
90	BMPC	Former	Male	Trade/technical/vocational qualification	Retired	66	United Kingdom	89	4																								9	9	9	2	8	8	9	10	9	8	8	9	3	9	1	10	8
91	BM	Former	Male	Masters degree	Retired	66	United Kingdom	89	5																								5	7	2	7	7	7	6	8	7	7	7	4	3	8	6	9	8
92	BMPC	Former	Male	Trade/technical/vocational qualification	Retired	66	United Kingdom	117	5																								8	9	8	1	6	8	9	7	9	8	4	8	2	10	0	8	7
93	PC	Former	Male	Masters degree	Retired	66	United Kingdom	60	3																								8	9	8	3	8	8	9	9	10	9	8	8	4	9	3	6	8
94		Potential	Male	Left school at 16 (e.g. GCSE/O levels)	Retired	67	United Kingdom																										5	7	5	8	6	7	7	2	7	7	5	6	7	7	5	7	5
95	Other	Former	Male	Trade/technical/vocational qualification	Retired	67	United Kingdom	17	4																								8	9	9	1	7	8	9	10	9	9	8	8	2	9	2	8	9
96	BMPC	Potential	Male	Left school at 16 (e.g. GCSE/O levels)	Retired	67	United Kingdom																										9	8	6	2	10	10	10	10	4	7	9	3	1	10	0	2	10
97	Other	Potential	Male	Trade/technical/vocational qualification	Retired	67	United Kingdom	70	2																								7	8	6	6	7	7	7	7	7	7	7	7	5	7	5	7	8
98	Other	Potential	Male	First degree (Bachelor)	Retired	67	United Kingdom																										7	8	9	4	8	7	8	7	6	8	6	8	3	9	2	7	7
99	Other	Former	Female	First degree (Bachelor)	Retired	68	United Kingdom		1																								7	9	5	7	6	7	6	7	6	8	5	6	6	7	7	6	7
100	PC	Former	Female	First degree (Bachelor)	Retired	68	United Kingdom	0	5																								7	10	7	7	8	9	8	9	7	8	8	8	1	10	4	9	9
101	BM	Former	Male	First degree (Bachelor)	Retired	68	United Kingdom	79	5																								9	7	9	3	7	8	7	9	8	8	6	6	5	9	1	6	9
102	Other	Former	Male	Masters degree	Retired	69	United Kingdom	0	0																								7	8	7	1	2	7	7	10	7	7	2	6	3	9	4	7	3
103	BM	Former	Female	Doctoral degree	Retired	70	United Kingdom		4																								9	10	9	2	7	9	10	5	9	9	8	9	2	10	1	10	8
104	BMPC	Former	Male	First degree (Bachelor)	Retired	70	United Kingdom	102	3																								7	7	6	5	6	6	7	6	6	6	7	6	4	7	2	6	7
105	Other	Former	Male	First degree (Bachelor)	Retired	70	United Kingdom	95	5																								7	8	7	4	7	8	9	8	9	9	7	9	6	10	6	9	8
106	BM	Potential	Male	Masters degree	Retired	71	United Kingdom																										5	7	7	3	6	7	7	8	7	7	6	6	5	8	2	8	7
107	PC	Former	Male	Trade/technical/vocational qualification	Retired	71	United Kingdom	70	4																								6	8	6	3	5	7	7	8	8	8	5	6	7	8	4	7	6
108	PC	Former	Female	Masters degree	Retired	71	United Kingdom	108	5																								10	10	10	1	10	10	10	10	10	10	10	10	1	10	1	8	10
109	Other	Former	Male	Trade/technical/vocational qualification	Retired	71	United Kingdom																										7	8	2	6	8	5	8	1	10	8	8	7	7	9	8	9	8
110	PC	Former	Male	First degree (Bachelor)	Retired	71	United Kingdom		4																								9	9	7	4	3	9	10	9	9	8	2	8	9	9	6	8	3
111	BM	Potential	Female	First degree (Bachelor)	Retired	72	United Kingdom	0	3																								7	7	8	4	8	8	8	8	7	8	8	8	6	8	4	8	8
112	BMPC	Former	Female	First degree (Bachelor)	Retired	73	United Kingdom	7	5																								7	10	9	1	10	6	10	9	9	10	10	9	1	9	1	7	10
113	PC	Former	Male	Masters degree	Retired	73	United Kingdom	60	5																								7	7	8	3	10	8	8	8	8	8	10	8	3	8	2	5	10
114	Other	Potential	Female	Left school at 18 (e.g., A levels)	Retired	74	United Kingdom	70	0																								9	9	10	1	8	9	9	1	9	9	7	9	1	9	1	0	8
115	PC	Former	Male	Trade/technical/vocational qualification	Retired	74	United Kingdom	0	4																								7	9	8	2	8	7	8	7	8	8	8	9	1	8	1	10	7
116	Other	Former	Male	First degree (Bachelor)	Retired	75	United Kingdom	8	1																								7	8	7	1	8	6	8	8	8	8	6	8	4	8	2	8	8
117	Other	Former	Female	Trade/technical/vocational qualification	Other	75	United Kingdom	58	0																								7	7	7	2	8	7	9	9	9	9	8	8	1	9	1	9	9
118	BMPC	Former	Male	Masters degree	Retired	77	United Kingdom	8	1																								7	9	7	2	10	8	7	6	8	8	10	8	2	9	1	8	10
119	BMPC	Former	Male	Trade/technical/vocational qualification	Retired	77	United Kingdom	97	4																								2	1	2	9	8	3	5	9	4	5	8	3	7	4	9	5	9
120	BM	Former	Male	Trade/technical/vocational qualification	Retired	80	United Kingdom	0	3																								10	10	10	1	4	10	9	10	10	10	9	10	1	9	0	10	7
121		Potential		Left school at 16 (e.g. GCSE/O levels)	Retired	80	United Kingdom																										10	10	8	0	10	7	10	6	10	10	10	10	4	10	1	8	10
122	Other	Former	Male	Trade/technical/vocational qualification	Retired	83	United Kingdom	0	4																								8	8	9	3	9	8	8	6	8	6	9	8	4	9	4	9	8
123	Other	Former	Male	Left school at 16 (e.g. GCSE/O levels)	Retired	94	United Kingdom	85	1																								5	6	6	1	5	5	7	8	7	8	5	7	2	6	2	8	7
124	BMPC	Potential	Male	Masters degree	Student		United Kingdom																										8	6	8	6	8	7	8	6	8	8	7	7	5	7	5	8	7
125		Potential	Female	First degree (Bachelor)	Full-time employment		United Kingdom																										6	8	7	4	8	7	8	7	8	8	7	8	8	7	2	8	7
126	PC	Current	Female	Left school at 18 (e.g., A levels)	Student	18	United Kingdom	33	3	7	8	9	5	9	8	9	10	10	10	10	9	4	8	3	7	9	8	9	10	10	2	10
127	BMPC	Current	Female	First degree (Bachelor)	Student	19	United Kingdom	53	4	8	9	9	1	10	8	8	8	7	9	10	9	1	7	0	9	10	9	7	7	10	0	9
128	PC	Current	Female	Left school at 18 (e.g., A levels)	Student	19	United Kingdom	0	2	5	6	8	2	6	6	6	8	7	9	6	8	1	7	1	5	7	6	7	8	6	1	8
129	BM	Current	Male	Left school at 18 (e.g., A levels)	Student	19	Canada	3	4	7	10	8	6	7	8	10	8	9	10	7	7	3	8	1	9	5	9	9	10	10	1	10
130	BMPC	Current	Female	First degree (Bachelor)	Student	20	United Kingdom		3	9	10	9	1	9	8	10	10	10	10	9	10	2	10	0	2	8	8	10	10	10	0	8
131	Other	Current	Male	First degree (Bachelor)	Student	21	Canada		0	8	9	10	3	8	9	10	9	9	9	6	8	7	8	8	10	6	10	9	9	9	0	9
132	PC	Current	Female	First degree (Bachelor)	Part-time employment	22	United Kingdom	68	1	8	8	8	2	6	6	6	7	7	7	6	7	2	8	2	6	6	6	6	6	7	2	7
133	BM	Current	Male	First degree (Bachelor)	Full-time employment	22	United Kingdom		2	7	7	8	3	7	7	7	7	7	7	8	8	8	8	1	6	8	8	8	8	8	1	8
134	BMPC	Current	Male	Masters degree	Full-time employment	23	United Kingdom	4	5	7	7	8	8	9	9	9	10	10	10	8	9	2	7	2	9	9	7	7	7	8	2	8
135	BM	Current	Male	First degree (Bachelor)	Other	23	United Kingdom	1	5	8	9	9	0	10	8	8	9	8	8	10	9	1	9	0	7	8	8	9	8	8	0	9
136	Other	Current	Female	Masters degree	Not currently employed	24	Greece	115	2	7	10	8	8	7	8	10	10	10	10	7	10	3	8	4	9	7	6	10	10	10	0	10
137	BM	Current	Female	Masters degree	Full-time employment	25	United Kingdom	17	4	6	8	7	5	7	3	4	8	6	7	7	7	4	8	1	6	7	6	7	7	7	1	7
138	BM	Current	Female	Masters degree	Student	25	United Kingdom	11	3	7	8	9	3	10	7	9	9	10	10	9	9	3	9	0	8	8	8	8	9	10	0	10
139	BMPC	Current	Female	Doctoral degree	Student	25	United Kingdom	89	5	9	9	10	9	10	10	9	10	10	10	10	10	9	10	1	9	10	10	10	9	10	9	10
140	Other	Current	Female	First degree (Bachelor)	Not currently employed	25	United States	62	4	7	8	7	2	8	8	10	7	9	10	8	9	2	9	1	6	8	8	7	9	8	2	8
141	PC	Current	Female	Masters degree	Full-time employment	25	Denmark	23	4	5	6	6	2	5	6	6	8	8	7	7	8	1	7	0	7	5	6	8	8	7	0	9
142	BM	Current	Male	Masters degree	Full-time employment	27	United Kingdom	107	5	6	10	8	5	7	5	7	9	9	10	7	8	2	10	0	8	7	9	8	9	5	0	9
143	BMPC	Current	Female	First degree (Bachelor)	Part-time employment	27	United Kingdom	87	5	10	10	9	2	9	9	10	9	10	10	9	9	3	9	2	9	7	9	9	10	10	2	10
144	BMPC	Current	Male	Left school at 18 (e.g., A levels)	Student	27	United Kingdom	70	4	7	9	6	1	8	10	10	10	10	10	8	8	1	9	0	9	8	10	9	10	7	0	8
145	BM	Current	Male	Masters degree	Student	28	United Kingdom		4	6	7	5	7	5	5	7	7	7	8	5	6	4	6	3	6	5	2	6	6	6	5	5
146	BM	Current	Male	First degree (Bachelor)	Full-time employment	28	United Kingdom	106	3	7	8	7	2	7	7	7	7	8	8	7	8	3	8	1	7	7	7	8	7	8	1	8
147	Other	Current	Female	Masters degree	Full-time employment	28	United Kingdom	100	0	8	2	8	1	7	8	9	9	9	9	8	9	2	8	1	5	7	7	9	9	9	0	9
148	PC	Current	Female	First degree (Bachelor)	Full-time employment	28	United Kingdom	41	5	6	8	8	1	8	7	7	6	7	7	8	7	4	8	0	10	8	6	7	8	8	5	9
149	PC	Current	Female	Masters degree	Full-time employment	29	United Kingdom	0	5	4	8	8	0	10	0	5	3	4	4	10	7	5	0	0	7	8	3	5	6	5	0	7
150	BM	Current	Female	Masters degree	Part-time employment	30	United Kingdom	114	5	8	10	9	1	8	6	9	9	9	10	8	9	2	10	1	8	8	9	10	10	10	0	10
151	BMPC	Current	Female	First degree (Bachelor)	Not currently employed	30	United Kingdom	114	1	6	7	7	6	5	7	7	8	8	8	5	7	5	8	6	6	1	6	6	8	9	5	9
152	PC	Current	Male	First degree (Bachelor)	Part-time employment	30	United Kingdom		5	7	8	6	5	10	8	9	9	9	8	10	8	2	9	0	6	10	9	5	10	9	0	8
153	BM	Current	Female	Masters degree	Student	31	United Kingdom	49	2	8	8	8	4	7	7	10	9	10	10	8	8	3	8	1	5	7	10	10	10	9	1	10
154	Other	Current	Female	Masters degree	Full-time employment	31	United Kingdom		5	4	4	10	0	6	5	7	7	7	7	6	7	0	6	0	7	6	7	7	7	7	0	10
155	PC	Current	Female	Masters degree	Student	31	Greece	65	1	7	8	7	5	7	7	7	7	7	6	7	7	5	7	4	5	7	7	7	7	7	3	7
156	Other	Current	Female	Masters degree	Student	31	United Kingdom		2	7	4	6	4	5	7	5	5	5	5	7	6	3	8	1	6	7	7	5	6	8	1	8
157	BMPC	Current	Female	Doctoral degree	Full-time employment	32	United Kingdom	91	1	7	8	8	2	8	5	8	5	9	8	8	8	1	8	1	5	6	7	7	7	9	1	8
158	Other	Current	Male	Trade/technical/vocational qualification	Part-time employment	32	United Kingdom		3	8	8	8	1	10	8	9	8	8	9	10	9	2	9	1	1	10	10	10	10	10	1	10
159	BMPC	Current	Female	Masters degree	Student	33	United Kingdom	61	2	8	8	7	3	8	8	8	8	9	9	9	8	3	10	1	7	7	9	9	9	9	1	9
160	BMPC	Current	Female	Masters degree	Full-time employment	33	United States	9	4	7	9	8	5	7	5	7	5	7	7	6	7	2	8	2	7	6	7	7	7	7	3	7
161	BMPC	Current	Female	Masters degree	Full-time employment	33	United Kingdom	0	5	6	9	9	1	8	7	7	9	7	8	8	8	4	9	1	7	8	7	9	9	8	0	8
162	PC	Current	Female	First degree (Bachelor)	Part-time employment	34	United Kingdom	45	3	10	10	10	0	9	8	10	8	10	8	8	7	7	8	1	8	9	10	9	6	8	0	10
163	Other	Current	Male	Trade/technical/vocational qualification	Not currently employed	34	United Kingdom	50	0	9	6	9	2	10	7	10	10	9	8	10	6	3	9	1	7	10	10	8	10	9	0	6
164	BM	Current	Male	Masters degree	Full-time employment	34	United Kingdom	16	1	4	5	0	4	7	3	4	8	7	6	7	6	9	2	4	5	7	6	6	6	0	3	2
165	Other	Current	Female	Masters degree	Full-time employment	35	United Kingdom	57	0	5	8	8	0	8	6	9	9	10	9	9	7	7	9	3	7	8	9	6	8	8	0	5
166	BMPC	Current	Female	First degree (Bachelor)	Part-time employment	35	United Kingdom	0	4	9	9	8	2	8	9	8	9	9	9	9	8	2	9	1	9	9	9	8	9	9	1	9
167	BMPC	Current	Female	Doctoral degree	Part-time employment	35	United States	112	4	5	9	8	5	2	7	7	3	7	7	2	6	8	9	6	0	2	4	6	1	3	9	3
168	BM	Current	Male	First degree (Bachelor)	Part-time employment	35	United Kingdom	1	1	9	9	8	2	5	7	9	7	8	10	5	9	4	6	1	7	5	7	8	8	8	1	8
169	BM	Current	Male	Masters degree	Not currently employed	35	United Kingdom	1	2	6	8	8	2	8	7	8	10	7	9	9	8	5	9	2	8	8	7	9	5	8	0	9
170	BMPC	Current	Male	First degree (Bachelor)	Full-time employment	35	United States	0	3	9	10	10	1	9	8	10	10	10	10	9	9	1	9	0	9	9	9	9	10	10	1	10
171	PC	Current	Male	Masters degree	Not currently employed	35	United Kingdom	39	5	7	8	9	0	10	10	10	10	10	10	9	10	8	10	0	10	8	10	10	10	10	0	10
172	PC	Current	Male	Left school at 18 (e.g., A levels)	Part-time employment	36	United Kingdom	1	5	10	10	10	0	10	8	10	10	10	10	10	10	0	10	0	8	10	10	8	10	10	0	10
173	BM	Current	Female	Masters degree	Part-time employment	36	United Kingdom	53	1	6	7	8	6	7	7	8	6	8	8	7	6	6	6	6	8	3	4	4	5	5	3	7
174	BM	Current	Female	Masters degree	Student	36	United Kingdom	0	4	9	9	8	1	7	8	9	8	8	9	7	9	1	8	0	6	8	8	8	8	8	1	8
175	BMPC	Current	Female	Masters degree	Homemaker	36	United Kingdom	0	5	6	8	5	8	5	6	9	1	7	7	5	6	8	6	7	8	5	2	1	2	6	7	5
176	BM	Current	Female	Masters degree	Full-time employment	37	United Kingdom	30	5	8	8	9	0	8	8	8	8	8	8	8	8	0	8	0	8	8	6	8	8	8	0	8
177	PC	Current	Male	Masters degree	Student	37	United Kingdom	19	4	6	8	6	2	7	5	8	7	8	8	7	8	1	7	1	6	8	6	7	7	8	2	8
178	BM	Current	Female	First degree (Bachelor)	Full-time employment	38	Australia	5	1	8	10	9	5	5	7	7	8	8	8	5	9	6	7	5	10	4	7	9	7	7	2	7
179	Other	Current	Female	Masters degree	Not currently employed	38	United Kingdom	92	1	4	7	6	2	6	3	6	7	6	7	1	6	6	8	4	7	0	2	6	4	6	3	6
180	BMPC	Current	Female	Masters degree	Part-time employment	38	Italy	34	3	7	8	8	5	7	8	9	7	9	10	7	7	3	8	2	5	9	7	9	7	8	0	8
181	Other	Current	Female	First degree (Bachelor)	Full-time employment	39	Denmark	93	2	6	4	6	2	5	7	7	7	7	6	6	6	2	6	3	4	5	6	6	7	7	2	6
182	BM	Current	Female	First degree (Bachelor)	Full-time employment	39	United Kingdom	88	1	3	6	1	3	8	0	10	2	8	6	8	3	8	8	9	4	8	8	5	4	5	1	6
183	BMPC	Current	Female	First degree (Bachelor)	Part-time employment	40	United Kingdom	41	5	8	8	8	0	7	8	9	10	10	8	7	8	0	10	0	8	8	8	8	10	8	0	8
184	Other	Current	Male	Left school at 16 (e.g. GCSE/O levels)	Not currently employed	41	United Kingdom	50	4	7	6	7	4	8	8	9	10	9	6	8	8	7	9	1	5	5	8	9	7	8	5	8
185	BM	Current	Female	Doctoral degree	Full-time employment	43	United Kingdom	14	5	8	7	10	4	8	5	7	7	10	10	8	8	5	8	0	8	8	7	8	7	9	0	10
186	PC	Current	Female	Left school at 18 (e.g., A levels)	Full-time employment	43	United Kingdom	35	2	5	7	6	6	5	6	6	4	5	7	5	7	6	8	5	6	6	7	5	5	5	1	6
187	BM	Current	Female	Masters degree	Part-time employment	44	United Kingdom	32	1	6	5	5	5	7	7	7	7	7	6	7	6	3	5	3	5	7	7	7	7	7	2	7
188	Other	Current	Female	First degree (Bachelor)	Full-time employment	44	United Kingdom	70	0	9	9	9	2	10	10	10	10	10	10	10	9	1	10	0	10	8	9	10	10	10	0	10
189	BM	Current	Female	First degree (Bachelor)	Full-time employment	44	United Kingdom	28	5	6	7	8	2	7	6	7	5	8	8	7	8	2	8	0	6	4	5	5	7	7	6	7
190	PC	Current	Female	Masters degree	Full-time employment	44	United Kingdom	39	5	7	10	10	2	10	8	10	9	10	10	10	9	1	10	0	8	10	9	8	8	9	0	10
191	BM	Current	Female	Left school at 18 (e.g., A levels)	Part-time employment	44	United Kingdom	92	5	9	9	9	5	8	8	9	9	9	9	10	8	1	9	6	9	8	8	9	9	9	0	7
192	BMPC	Current	Female	Left school at 16 (e.g. GCSE/O levels)	Part-time employment	45	United Kingdom	111	3	8	8	9	5	6	5	9	10	9	10	6	8	5	8	1	8	5	8	8	9	9	0	9
193	BMPC	Current	Male	Masters degree	Homemaker	45	United Kingdom	41	4	10	8	10	0	10	10	10	10	10	10	10	10	0	10	0	10	10	10	10	10	10	0	10
194	Other	Current	Male	Trade/technical/vocational qualification	Full-time employment	47	United Kingdom	98	3	7	8	9	8	7	8	7	8	8	9	6	8	6	6	1	3	5	9	6	8	9	1	10
195	PC	Current	Female	First degree (Bachelor)	Full-time employment	47	United Kingdom	48	1	5	6	8	1	5	6	6	8	8	8	6	8	4	9	4	7	5	8	8	8	8	0	8
196	BMPC	Current	Male	Trade/technical/vocational qualification	Full-time employment	47	United Kingdom	82	5	8	9	7	1	8	8	8	9	9	9	8	8	1	8	1	8	9	9	7	8	9	1	9
197	PC	Current	Female	First degree (Bachelor)	Other	47	United Kingdom	41	3	7	9	7	1	9	6	8	6	9	9	9	7	2	10	1	2	9	3	6	6	6	4	6
198	BM	Current	Female	Masters degree	Full-time employment	48	United Kingdom	53	5	6	10	5	3	5	7	8	8	8	9	6	7	4	7	3	9	5	8	6	7	7	6	7
199	PC	Current	Female	Doctoral degree	Part-time employment	48	Canada	29	1	9	10	8	1	5	8	10	7	10	5	5	7	3	8	3	8	5	8	4	8	5	5	5
200	BM	Current	Female	Left school at 18 (e.g., A levels)	Full-time employment	48	United Kingdom	70	5	9	10	10	0	10	10	10	9	10	10	10	10	0	10	0	8	10	6	8	8	10	0	10
201	PC	Current	Female	First degree (Bachelor)	Part-time employment	50	United Kingdom	114	4	10	10	10	2	10	10	10	10	10	10	10	10	1	10	0	10	10	10	10	10	10	0	10
202	BMPC	Current	Female	Left school at 16 (e.g. GCSE/O levels)	Not currently employed	50	United Kingdom			8	10	10	0	10	8	10	10	10	10	10	10	8	10	2	10	10	10	10	10	10	0	10
203	BM	Current	Male	Left school at 18 (e.g., A levels)	Full-time employment	50	United Kingdom	1	5	7	7	9	0	7	8	8	5	10	9	8	8	0	10	0	9	7	9	9	9	9	1	9
204	BM	Current	Female	First degree (Bachelor)	Full-time employment	50	United Kingdom		5	6	6	7	2	7	5	7	6	8	7	7	7	1	8	0	8	7	7	7	7	8	0	7
205	PC	Current	Male	Trade/technical/vocational qualification	Other	51	United Kingdom	84	5	9	10	9	1	9	8	10	9	10	9	9	9	1	10	0	5	8	9	9	10	10	0	10
206	PC	Current	Female	Doctoral degree	Full-time employment	51	United Kingdom	20	5	6	10	9	1	10	5	9	9	10	10	10	9	5	9	1	10	10	9	5	9	10	5	10
207	PC	Current	Female	Masters degree	Full-time employment	51	United States	0	4	9	2	9	1	10	7	7	8	8	8	10	8	1	9	1	6	10	8	8	9	9	4	9
208	PC	Current	Male	First degree (Bachelor)	Not currently employed	51	United Kingdom	104	5	10	8	7	0	10	10	10	10	10	8	10	10	1	10	0	0	10	10	8	10	10	0	10
209	Other	Current	Male	Trade/technical/vocational qualification	Full-time employment	51	Australia	6	4	8	9	9	6	8	8	8	10	10	9	8	9	1	9	2	9	8	9	9	9	9	0	9
210	BMPC	Current	Male	Trade/technical/vocational qualification	Full-time employment	51	United Kingdom	89	5	5	9	9	0	8	6	9	8	10	9	8	8	1	9	0	8	8	9	10	9	9	1	10
211	PC	Current	Female	Masters degree	Homemaker	52	United Kingdom	41	5	7	7	7	1	10	8	8	4	8	8	10	9	1	9	0	7	10	8	9	9	9	1	9
212	BMPC	Current	Male	Left school at 18 (e.g., A levels)	Retired	52	United Kingdom	93	5	8	8	8	2	7	8	8	8	8	8	6	8	5	8	1	4	2	8	8	8	8	2	8
213	PC	Current	Male	First degree (Bachelor)	Full-time employment	52	United Kingdom	0	5	6	7	7	2	8	7	8	6	7	7	6	7	3	10	2	3	8	8	7	8	8	8	7
214	Other	Current	Male	Trade/technical/vocational qualification	Full-time employment	52	United Kingdom		0	7	6	8	0	7	4	10	10	10	8	8	8	6	8	0	5	8	8	9	8	10	0	8
215	Other	Current	Female	Left school at 16 (e.g. GCSE/O levels)	Retired	52	United Kingdom	44	3	8	10	8	8	7	10	10	6	10	10	8	10	7	8	8	10	9	8	10	10	10	5	10
216	BM	Current	Female	Doctoral degree	Part-time employment	53	United Kingdom	91	5	5	4	6	0	10	10	7	6	5	6	10	7	5	10	0	4	10	5	5	4	7	0	9
217	BMPC	Current	Female	Masters degree	Part-time employment	53	United Kingdom	101	4	10	10	9	1	8	9	9	9	10	10	9	9	2	9	2	8	8	9	8	9	10	1	10
218	PC	Current	Male	Left school at 16 (e.g. GCSE/O levels)	Full-time employment	53	United Kingdom	71	5	3	6	3	4	5	3	4	3	4	6	5	7	6	9	3	6	6	9	7	8	7	1	7
219	PC	Current	Male	First degree (Bachelor)	Not currently employed	54	United Kingdom	103	5	6	6	6	0	10	8	8	8	8	8	10	8	0	8	0	5	10	8	8	8	8	0	8
220	BM	Current	Female	Left school at 18 (e.g., A levels)	Part-time employment	54	United Kingdom	73	5	8	8	9	0	9	8	9	4	8	8	8	9	1	10	0	7	7	8	7	7	8	1	8
221	BM	Current	Male	Trade/technical/vocational qualification	Full-time employment	54	United Kingdom	89	5	10	10	9	0	4	10	10	10	10	10	10	10	0	10	0	6	4	10	10	10	10	0	10
222	BMPC	Current	Female	First degree (Bachelor)	Part-time employment	55	United Kingdom	0	3	7	10	8	0	10	8	7	8	8	8	10	9	1	9	1	10	10	7	8	8	8	1	8
223	PC	Current	Male	Masters degree	Part-time employment	55	United Kingdom	31	3	8	9	9	1	7	7	9	7	9	7	7	7	2	9	0	9	7	7	6	7	9	1	9
224	BM	Current	Male	Masters degree	Full-time employment	55	United Kingdom	89	5	8	10	9	0	7	6	9	8	9	9	7	9	0	10	0	8	6	8	6	8	9	0	9
225	PC	Current	Male	First degree (Bachelor)	Full-time employment	55	United Kingdom	39	5	10	10	8	0	9	10	8	10	10	10	10	8	0	10	0	10	10	10	10	10	10	0	10
226	PC	Current	Female	Masters degree	Part-time employment	55	United Kingdom	60	1	5	9	5	5	4	9	9	7	9	9	4	7	7	9	1	4	7	9	7	8	7	1	7
227	PC	Current	Male	Masters degree	Retired	56	United Kingdom	20	4	8	8	8	2	7	8	8	8	8	8	8	8	2	8	2	6	8	8	8	8	8	1	8
228	BMPC	Current	Female	Trade/technical/vocational qualification	Retired	56	United Kingdom	0	4	9	9	8	1	4	8	9	9	10	10	6	9	1	9	0	10	7	9	9	10	9	0	9
229	BM	Current	Female	First degree (Bachelor)	Part-time employment	56	United Kingdom	15	4	4	9	6	0	5	5	5	1	9	6	5	1	0	7	0	9	6	5	5	5	5	0	5
230	BMPC	Current	Female	Left school at 16 (e.g. GCSE/O levels)	Part-time employment	56	United Kingdom	0	4	10	10	10	0	10	10	10	10	10	10	10	10	0	10	1	10	10	10	10	10	10	0	10
231	BMPC	Current	Female	Trade/technical/vocational qualification	Part-time employment	56	United Kingdom	15	5	8	8	6	6	9	8	8	8	8	8	9	8	7	8	1	8	9	7	7	8	8	8	8
232	PC	Current	Male	First degree (Bachelor)	Retired	56	United Kingdom	0	5	8	8	7	1	6	8	8	10	10	8	8	9	2	10	0	9	5	8	8	9	9	0	9
233	BMPC	Current	Female	Masters degree	Not currently employed	56	United Kingdom	54	4	8	10	9	0	8	9	9	10	10	9	10	9	1	9	0	9	10	6	9	9	9	0	9
234	PC	Current	Male	Masters degree	Full-time employment	56	United Kingdom	79	5	7	8	9	1	9	8	8	3	9	8	9	7	2	10	2	8	8	8	8	5	7	0	9
235	BMPC	Current	Male	First degree (Bachelor)	Retired	56	United Kingdom	89	5	6	10	6	7	8	7	7	5	5	5	7	8	5	7	2	8	3	5	5	5	7	8	7
236	BMPC	Current	Female	First degree (Bachelor)	Part-time employment	56	United Kingdom	92	2	5	6	4	6	8	5	5	7	7	7	10	10	2	10	0	5	5	7	8	9	9	0	9
237	BMPC	Current	Male	First degree (Bachelor)	Retired	57	United Kingdom	103	5	7	7	9	1	7	6	7	7	7	8	8	7	3	9	1	5	8	7	9	9	9	1	7
238	BMPC	Current	Female	Left school at 16 (e.g. GCSE/O levels)	Part-time employment	57	United Kingdom		5	8	6	8	2	8	8	8	5	8	8	8	8	4	10	1	8	8	10	8	10	8	1	8
239	Other	Current	Female	Left school at 18 (e.g., A levels)	Retired	57	United Kingdom	70	1	8	10	10	0	8	8	10	8	8	9	8	8	2	10	0	6	8	8	10	8	9	4	10
240	Other	Current	Female	Left school at 16 (e.g. GCSE/O levels)	Not currently employed	57	United Kingdom	70	0	9	9	10	0	7	9	10	9	10	10	6	9	0	9	0	9	7	9	10	9	9	0	10
241	PC	Current	Female	First degree (Bachelor)	Full-time employment	57	United Kingdom	31	5	6	6	5	1	7	6	8	9	9	8	9	7	2	8	0	5	9	7	9	9	9	0	9
242	BMPC	Current	Male	Left school at 16 (e.g. GCSE/O levels)	Retired	57	United Kingdom	1	5	10	8	6	0	3	9	9	10	9	8	3	8	7	9	1	6	4	8	7	8	9	1	8
243	BMPC	Current	Female	Trade/technical/vocational qualification	Retired	57	United Kingdom	92	1	5	9	9	1	10	9	9	9	9	9	9	9	1	9	1	7	9	9	9	9	9	1	9
244	BMPC	Current	Male	Left school at 18 (e.g., A levels)	Retired	57	United Kingdom	70	4	8	6	8	2	9	9	9	9	8	7	9	8	2	10	0	0	8	8	8	9	8	0	8
245	PC	Current	Male	Trade/technical/vocational qualification	Full-time employment	58	United Kingdom	41	5	3	8	7	7	8	7	5	6	5	5	10	7	3	10	0	6	9	7	8	8	8	8	9
246	BMPC	Current	Female	Masters degree	Other	58	United Kingdom	69	4	6	8	8	5	9	7	9	4	9	10	7	9	2	9	1	9	5	8	7	7	8	1	9
247	BMPC	Current	Male	Left school at 16 (e.g. GCSE/O levels)	Other	58	United Kingdom	0	3	7	7	7	7	7	7	7	7	7	7	7	7	7	7	7	7	7	7	7	7	7	7	7
248	BM	Current	Female	First degree (Bachelor)	Not currently employed	58	United States	116	3	9	10	7	3	9	8	9	7	9	10	9	7	3	10	1	0	9	7	8	8	9	2	9
249	PC	Current	Female	Left school at 16 (e.g. GCSE/O levels)	Part-time employment	58	United Kingdom	90	5	6	6	6	3	7	7	7	6	6	6	8	7	6	9	1	7	5	6	7	6	8	1	8
250	PC	Current	Male	Masters degree	Student	58	United Kingdom	105	4	8	10	10	1	10	8	10	8	9	7	10	10	1	9	2	10	10	10	10	9	10	0	10
251	PC	Current	Male	First degree (Bachelor)	Retired	58	United Kingdom		5	6	6	6	0	6	0	4	5	5	5	6	5	1	6	0	0	6	6	6	5	6	0	6
252	Other	Current	Male	Doctoral degree	Retired	58	United Kingdom	0	4	8	8	2	5	9	8	10	9	10	9	9	8	2	7	2	1	9	9	8	10	8	1	8
253	PC	Current	Female	Doctoral degree	Other	58	United Kingdom	39	5	4	6	6	1	7	5	6	7	7	5	7	7	5	6	1	2	8	7	6	7	7	1	7
254	PC	Current	Male	Doctoral degree	Retired	58	United Kingdom	67	4	7	6	7	1	7	2	6	0	7	6	8	7	2	8	1	3	7	7	6	8	7	2	8
255	PC	Current	Male	Masters degree	Retired	58	United Kingdom	39	5	7	7	8	0	8	7	7	7	8	8	8	7	1	8	1	7	7	8	7	8	8	2	9
256	PC	Current	Female	Masters degree	Not currently employed	59	United Kingdom	20	5	8	9	9	0	10	9	9	9	9	9	9	9	1	8	0	8	10	9	9	9	10	0	10
257	PC	Current	Male	Left school at 16 (e.g. GCSE/O levels)	Part-time employment	59	United Kingdom		5	9	9	9	1	9	9	9	9	10	9	9	9	9	9	0	9	9	9	9	9	9	0	9
258	BMPC	Current	Male	First degree (Bachelor)	Retired	59	United Kingdom	70	5	8	8	8	1	9	8	9	8	8	8	9	8	6	9	1	8	9	8	9	9	8	1	9
259	BM	Current	Male	First degree (Bachelor)	Full-time employment	59	United Kingdom	114	4	5	6	5	0	5	8	7	5	8	7	5	9	1	10	5	1	5	8	4	5	5	6	5
260	PC	Current	Female	Masters degree	Retired	59	United Kingdom	70	5	7	10	9	0	10	10	9	10	10	10	10	10	1	10	0	7	10	9	10	10	10	0	10
261	PC	Current	Male	First degree (Bachelor)	Retired	59	United Kingdom	0	1	7	8	5	3	8	7	8	7	8	7	7	7	5	7	3	6	6	7	6	6	7	3	7
262	BMPC	Current	Male	Trade/technical/vocational qualification	Retired	59	United Kingdom	89	5	10	9	9	0	10	10	9	10	10	10	10	10	1	10	0	9	10	10	10	10	10	0	10
263	PC	Current	Male	First degree (Bachelor)	Retired	59	United Kingdom	97	5	7	8	7	5	9	6	8	10	9	8	9	8	2	7	0	6	9	8	6	10	9	3	8
264	BM	Current	Female	Doctoral degree	Full-time employment	59	United Kingdom	89	5	9	10	9	1	10	9	9	10	10	10	10	9	1	10	0	10	10	9	5	10	10	0	10
265	BM	Current	Female	Masters degree	Retired	59	United Kingdom		3	10	10	10	1	10	10	10	10	10	10	9	10	0	10	0	9	10	10	10	10	10	0	10
266	BMPC	Current	Male	First degree (Bachelor)	Full-time employment	60	United Kingdom	0	5	6	8	5	0	8	6	6	6	7	7	8	6	1	9	0	7	8	6	8	8	7	0	5
267	PC	Current	Female	Left school at 18 (e.g., A levels)	Full-time employment	60	United Kingdom	70	5	8	9	9	0	8	8	9	8	9	9	9	9	1	8	0	6	10	8	8	8	9	0	9
268	BM	Current	Female	First degree (Bachelor)	Other	60	United Kingdom	78	4	9	9	9	0	9	9	9	9	9	10	9	9	0	9	0	9	8	9	9	9	9	0	9
269	Other	Current	Female	Trade/technical/vocational qualification	Retired	60	United Kingdom	70	1	10	9	9	0	9	10	10	10	10	10	10	10	1	10	1	5	10	10	10	10	10	0	10
270	Other	Current	Female	First degree (Bachelor)	Retired	61	United Kingdom	0	3	8	9	7	2	10	6	9	6	9	7	10	8	2	10	1	1	9	8	8	8	10	0	9
271	PC	Current	Male	First degree (Bachelor)	Retired	61	United Kingdom		5	8	10	8	0	8	8	8	8	7	8	8	8	0	7	0	0	8	8	8	9	8	0	8
272	PC	Current	Female	Left school at 18 (e.g., A levels)	Retired	61	United Kingdom	70	5	6	8	8	2	8	6	7	7	8	8	8	7	2	8	1	7	8	7	6	9	9	2	9
273	PC	Current	Male	First degree (Bachelor)	Retired	61	United Kingdom	53	5	10	10	7	0	7	10	10	10	10	10	7	10	0	10	0	10	7	10	10	10	10	0	10
274	BMPC	Current	Male	Masters degree	Retired	62	United Kingdom	37	3	9	10	8	2	9	8	9	10	9	9	9	9	1	10	0	7	8	10	9	9	9	0	9
275	BM	Current	Female	Left school at 18 (e.g., A levels)	Retired	62	United Kingdom	32	3	6	8	8	5	8	7	8	8	8	8	8	8	0	9	0	6	8	8	8	8	8	0	8
276	BMPC	Current	Male	Left school at 16 (e.g. GCSE/O levels)	Retired	62	United Kingdom	26	4	6	7	6	1	7	6	6	7	5	8	7	7	1	6	1	4	7	5	7	6	6	1	7
277	PC	Current	Male	Masters degree	Retired	62	United Kingdom	41	5	8	10	10	0	8	8	9	10	10	9	10	10	0	10	0	9	9	10	8	10	10	0	10
278	PC	Current	Female	Trade/technical/vocational qualification	Retired	62	United Kingdom	77	5	9	9	10	1	10	8	10	9	10	10	10	10	9	9	0	8	9	9	9	10	10	0	10
279	PC	Current	Female	Trade/technical/vocational qualification	Part-time employment	62	United Kingdom	43	3	7	9	7	1	9	8	9	8	7	7	9	8	6	10	2	4	10	8	9	9	8	1	9
280	PC	Current	Female	First degree (Bachelor)	Retired	62	United Kingdom	41	5	7	8	7	0	7	8	9	10	9	9	7	8	0	9	0	7	7	8	8	10	8	0	7
281	BM	Current	Male	Doctoral degree	Retired	62	United Kingdom		4	3	3	5	8	9	3	6	4	5	6	9	8	8	9	0	1	9	5	2	6	7	9	7
282	PC	Current	Male	First degree (Bachelor)	Retired	62	United Kingdom	39		6	8	5	1	7	5	8	8	9	7	4	8	2	7	2	5	7	7	7	8	9	2	9
283	BMPC	Current	Female	Left school at 16 (e.g. GCSE/O levels)	Retired	62	United Kingdom	67	5	10	10	10	0	9	9	10	10	10	10	8	10	0	9	0	9	9	10	9	10	10	0	10
284	BMPC	Current	Male	Trade/technical/vocational qualification	Retired	62	United Kingdom	60	5	8	6	8	2	9	9	8	10	8	8	9	9	1	9	0	8	9	8	9	10	9	0	9
285	PC	Current	Female	Trade/technical/vocational qualification	Retired	62	United Kingdom	67	5	8	9	8	0	8	8	7	8	8	8	8	8	1	9	0	7	8	8	9	8	9	0	9
286	PC	Current	Male	First degree (Bachelor)	Retired	63	United Kingdom	41	5	8	8	9	0	9	7	10	9	9	10	8	10	2	10	0	7	9	10	10	8	10	0	10
287	PC	Current	Female	First degree (Bachelor)	Retired	63	United Kingdom	21	5	10	10	10	0	10	10	10	10	10	10	10	10	0	10	0	10	10	10	10	10	10	0	10
288	BM	Current	Female	Left school at 16 (e.g. GCSE/O levels)	Retired	63	United Kingdom	36	1	3	7	7	1	5	2	8	8	9	8	5	8	0	9	0	8	7	4	8	9	8	0	8
289	PC	Current	Female	Left school at 16 (e.g. GCSE/O levels)	Retired	63	United Kingdom	80	5	7	8	8	7	9	7	8	2	8	9	8	9	5	10	8	10	8	7	8	8	10	1	10
290	BMPC	Current	Female	Trade/technical/vocational qualification	Retired	63	United Kingdom	15	4	8	9	9	1	9	9	10	10	10	10	10	8	1	10	1	10	10	9	10	10	10	0	10
291	PC	Current	Male	Masters degree	Retired	63	United Kingdom	53	5	7	6	6	0	5	7	7	7	7	5	8	7	0	10	0	0	5	7	7	7	7	0	7
292	BMPC	Current	Female	Left school at 16 (e.g. GCSE/O levels)	Retired	63	United Kingdom	53	4	8	10	7	2	8	8	9	10	9	9	7	9	2	9	0	5	9	9	10	10	9	0	10
293	Other	Current	Male	First degree (Bachelor)	Part-time employment	63	United States	116	3	7	9	9	8	10	8	9	10	8	9	10	9	2	9	1	9	10	9	9	10	9	0	10
294	BM	Current	Female	First degree (Bachelor)	Retired	63	United States	0	5	7	8	7	0	9	6	6	8	8	10	9	8	1	10	0	6	9	6	10	10	10	0	9
295	Other	Current	Female	First degree (Bachelor)	Retired	63	United Kingdom		1	5	6	5	4	6	5	5	6	6	6	5	6	6	7	3	6	6	5	6	4	5	5	5
296	Other	Current	Female	First degree (Bachelor)	Other	63	United Kingdom		2	5	8	6	4	7	2	8	7	9	7	6	7	3	9	1	2	8	8	4	4	9	0	8
297	BM	Current	Male	First degree (Bachelor)	Retired	63	United Kingdom	15	1	8	10	9	3	5	8	8	7	8	8	5	8	2	9	0	8	10	10	7	7	8	0	8
298	PC	Current	Male	First degree (Bachelor)	Part-time employment	63	United Kingdom		5	9	6	8	2	5	5	8	8	9	7	7	7	1	6	0	3	8	7	8	8	7	0	8
299	PC	Current	Male	Masters degree	Retired	63	United Kingdom	39	5	9	9	9	1	10	9	9	9	9	9	10	9	0	9	0	8	10	9	9	9	9	1	9
300	BM	Current	Female	First degree (Bachelor)	Retired	63	United Kingdom	89	5	7	9	5	0	9	7	7	8	7	9	8	9	1	10	0	0	5	5	5	5	5	0	7
301	BMPC	Current	Female	Left school at 16 (e.g. GCSE/O levels)	Retired	63	United Kingdom	67	5	6	8	8	3	5	6	8	9	10	9	6	9	0	7	0	7	6	8	10	10	9	0	10
302	BM	Current	Male	First degree (Bachelor)	Part-time employment	64	United Kingdom	0	3	9	7	2	0	9	9	8	8	8	8	10	9	1	10	0	1	9	7	7	9	9	0	9
303	BM	Current	Female	Left school at 16 (e.g. GCSE/O levels)	Retired	64	United Kingdom	13	1	8	8	7	1	5	6	10	4	10	9	10	10	2	10	1	5	10	10	7	10	10	0	9
304	Other	Current	Male	Doctoral degree	Retired	64	United Kingdom		0	7	9	8	0	6	8	8	8	8	9	6	7	1	9	1	9	6	7	7	9	6	5	6
305	Other	Current	Female	Left school at 18 (e.g., A levels)	Retired	64	United States		2	10	10	10	1	10	10	10	10	10	10	10	10	1	10	0	8	10	10	10	10	10	0	10
306	Other	Current	Male	Masters degree	Retired	64	United Kingdom	70	5	2	6	5	1	6	5	6	5	7	6	6	6	7	8	2	6	5	6	9	9	8	1	9
307	PC	Current	Male	First degree (Bachelor)	Retired	64	United Kingdom	43	5	7	7	7	1	9	8	7	8	8	8	8	8	5	8	2	9	9	7	8	8	7	0	7
308	Other	Current	Male	Masters degree	Full-time employment	64	Denmark	0	5	8	8	8	1	9	8	8	3	9	9	9	9	1	9	1	1	9	9	7	10	9	3	9
309	Other	Current	Male	First degree (Bachelor)	Retired	64	United Kingdom	55	0	7	9	6	0	9	3	9	9	9	8	10	9	0	10	0	0	10	7	9	9	9	0	9
310	BMPC	Current	Male	First degree (Bachelor)	Part-time employment	64	United Kingdom	91	4	10	9	9	0	7	9	9	10	10	9	7	10	0	10	0	7	7	10	10	10	9	0	9
311	PC	Current	Male	First degree (Bachelor)	Retired	64	United Kingdom	46	4	7	7	8	0	9	6	7	10	9	8	9	8	1	9	0	6	9	6	9	9	9	0	9
312	PC	Current	Male	Masters degree	Retired	64	United Kingdom	41	5	8	8	8	2	8	7	10	7	9	8	9	8	1	9	0	8	9	8	7	7	9	0	9
313	PC	Current	Male	Left school at 16 (e.g. GCSE/O levels)	Retired	64	United Kingdom	67	5	10	10	6	2	10	9	10	10	10	9	9	10	2	10	0	5	8	10	7	10	9	0	10
314	PC	Current	Male	Left school at 18 (e.g., A levels)	Retired	65	United Kingdom	84	4	7	7	7	0	7	5	5	9	6	8	7	9	0	7	0	8	8	7	8	8	8	0	8
315	PC	Current	Female	Masters degree	Part-time employment	65	United Kingdom	0	4	9	9	6	1	9	8	8	9	9	9	9	8	2	9	1	7	9	8	8	9	9	1	9
316	BMPC	Current	Male	Left school at 18 (e.g., A levels)	Retired	65	United Kingdom	40	4	7	7	8	1	8	7	8	8	9	8	9	8	2	9	0	7	9	4	8	9	9	1	9
317	BM	Current	Female	First degree (Bachelor)	Retired	65	United Kingdom	74	4	5	3	8	0	8	8	9	7	10	9	9	9	2	7	2	1	8	8	8	8	8	0	8
318	PC	Current	Female	Masters degree	Retired	65	United Kingdom	53	3	8	8	8	3	7	7	8	8	9	8	8	8	7	9	1	8	9	9	8	9	8	1	8
319	Other	Current	Female	Left school at 16 (e.g. GCSE/O levels)	Retired	65	United Kingdom	70	0	8	10	10	5	10	7	10	10	10	10	10	10	0	7	0	10	10	8	10	10	10	0	10
320	BM	Current	Female	Trade/technical/vocational qualification	Retired	65	United Kingdom	92	1	2	4	4	0	5	4	7	10	10	8	10	10	0	10	0	4	10	10	10	10	10	0	10
321	Other	Current	Female	Masters degree	Retired	65	United Kingdom	60	0	8	10	8	0	10	5	8	8	10	9	10	10	1	10	0	5	10	9	10	9	10	0	10
322	PC	Current	Male	First degree (Bachelor)	Retired	65	United Kingdom	60	4	6	8	7	2	9	6	7	7	7	6	9	7	4	9	0	2	9	7	8	8	8	1	8
323	BM	Current	Female	Masters degree	Retired	66	United Kingdom	0	5	5	7	6	2	5	2	6	6	7	6	5	7	2	9	2	5	8	2	5	7	5	2	5
324	BMPC	Current	Female	Trade/technical/vocational qualification	Retired	66	United Kingdom	72	5	8	8	9	1	9	8	9	5	9	9	9	9	0	9	0	1	10	10	9	8	9	0	9
325	BMPC	Current	Female	First degree (Bachelor)	Part-time employment	66	United Kingdom	13	2	7	9	6	6	5	3	6	7	7	7	3	6	4	7	3	5	4	7	7	7	7	1	7
326	BM	Current	Female	First degree (Bachelor)	Homemaker	66	United Kingdom			1	3	4	3	4	4	4	0	4	5	4	4	2	5	0	4	4	3	5	5	5	0	5
327	PC	Current	Female	Left school at 16 (e.g. GCSE/O levels)	Retired	66	United Kingdom	70	5	10	10	10	0	10	10	10	10	10	10	10	10	0	10	0	10	10	10	10	10	10	0	10
328	Other	Current	Female	Masters degree	Retired	66	United Kingdom		2	9	10	10	0	10	10	10	10	10	10	10	9	9	10	0	4	10	10	10	10	10	0	10
329	Other	Current	Female	Left school at 16 (e.g. GCSE/O levels)	Retired	66	United Kingdom	70	2	7	9	8	3	5	8	9	6	10	10	3	7	4	10	0	4	1	5	9	9	9	1	9
330	Other	Current	Female	Masters degree	Retired	66	United States	116	2	10	10	10	6	10	10	10	10	10	10	10	10	1	10	0	10	10	10	10	10	10	0	10
331	BMPC	Current	Male	Trade/technical/vocational qualification	Retired	66	United Kingdom	96	5	9	10	10	0	9	9	9	9	9	9	9	9	1	10	0	10	9	9	9	9	10	0	10
332	PC	Current	Male	First degree (Bachelor)	Retired	66	United Kingdom	60	4	8	7	6	1	6	8	9	9	10	8	5	8	2	10	1	7	5	7	8	9	9	7	9
333	PC	Current	Female	First degree (Bachelor)	Retired	66	United Kingdom	60	5	8	9	9	0	10	9	10	9	9	10	10	10	1	9	0	9	10	9	9	10	10	0	10
334	BMPC	Current	Male	Left school at 16 (e.g. GCSE/O levels)	Full-time employment	67	United Kingdom		5	7	10	9	0	10	8	8	10	10	10	10	8	7	10	0	7	10	10	8	10	10	0	10
335	PC	Current	Male	Masters degree	Retired	67	United Kingdom	20	4	8	8	8	0	7	8	8	8	8	8	7	8	2	10	0	6	8	8	8	8	8	0	8
336	BMPC	Current	Female	Masters degree	Retired	67	United Kingdom	114	5	8	6	9	0	4	4	6	9	9	9	4	6	1	7	1	9	3	0	7	10	10	0	10
337	PC	Current	Male	First degree (Bachelor)	Retired	67	United Kingdom	41	5	8	6	8	1	3	5	8	8	7	9	3	8	2	10	0	2	4	8	9	10	9	0	9
338	Other	Current	Male	Left school at 16 (e.g. GCSE/O levels)	Retired	67	United Kingdom	42	1	8	8	10	0	10	10	10	10	10	10	10	10	0	9	0	5	10	10	10	10	10	0	10
339	PC	Current	Male	Left school at 18 (e.g., A levels)	Retired	67	United Kingdom	70	5	8	7	7	6	9	5	7	9	9	9	8	7	6	7	3	8	8	8	8	8	8	2	8
340	PC	Current	Female	Left school at 16 (e.g. GCSE/O levels)	Retired	67	United Kingdom		5	10	10	10	0	10	10	10	8	10	10	10	10	0	10	0	10	10	10	7	10	10	0	10
341	Other	Current	Male	Left school at 18 (e.g., A levels)	Retired	67	United Kingdom		2	7	9	8	1	8	8	9	6	9	8	2	9	2	8	0	8	8	7	8	8	9	0	8
342	BM	Current	Female	First degree (Bachelor)	Retired	67	United Kingdom	70	5	6	10	10	0	10	9	9	10	7	10	10	10	1	8	0	8	10	5	6	7	8	0	10
343	Other	Current	Female	Masters degree	Retired	67	United States	2	1	8	9	8	0	10	8	10	10	10	10	10	10	2	10	0	8	10	9	9	10	10	0	10
344	BM	Current	Male	Masters degree	Part-time employment	67	United States	116	4	9	8	8	1	8	8	7	6	8	9	8	9	2	10	1	6	8	8	8	7	9	2	8
345	Other	Current	Female	First degree (Bachelor)	Retired	67	United Kingdom	38	1	8	8	9	4	7	9	9	6	10	9	9	9	6	9	1	1	9	10	10	10	10	5	10
346	BM	Current	Female	First degree (Bachelor)	Retired	67	United Kingdom	91	0	4	6	5	2	4	4	4	6	6	5	4	4	3	4	2	5	4	4	6	6	5	3	5
347	Other	Current	Male	First degree (Bachelor)	Retired	67	United States	116	3	10	10	9	9	9	9	10	10	10	10	9	9	2	10	0	0	7	9	9	9	9	0	9
348	BM	Current	Male	First degree (Bachelor)	Retired	67	United Kingdom	13	4	5	8	7	1	8	8	8	5	8	7	9	8	1	9	1	2	9	8	8	5	8	0	8
349	PC	Current	Male	Trade/technical/vocational qualification	Retired	67	United Kingdom	41	5	7	8	8	2	8	8	9	9	9	9	8	7	4	10	1	8	9	8	8	9	9	0	8
350	PC	Current	Female	Left school at 18 (e.g., A levels)	Retired	68	United Kingdom	84	3	7	7	8	5	7	8	8	8	8	8	7	8	4	7	1	6	8	7	7	8	8	0	8
351	BM	Current	Male	Masters degree	Retired	68	United Kingdom	15	5	0	2	0	0	5	5	8	2	8	1	5	5	2	10	0	7	5	9	7	1	5	0	5
352	BMPC	Current	Female	Masters degree	Retired	68	United Kingdom	74	4	4	9	8	0	4	4	8	4	8	8	4	8	4	4	0	0	4	7	4	7	4	0	4
353	Other	Current	Male	Left school at 16 (e.g. GCSE/O levels)	Retired	68	United Kingdom	81	5	8	8	8	7	8	9	9	9	9	9	9	8	0	9	0	10	9	10	10	10	10	0	10
354	PC	Current	Male	First degree (Bachelor)	Retired	68	United Kingdom	41	5	5	8	8	1	6	4	7	10	8	8	6	8	3	10	1	8	7	8	8	10	9	1	8
355	PC	Current	Male	Left school at 18 (e.g., A levels)	Retired	68	United Kingdom	43	4	9	9	9	2	9	9	10	9	10	10	9	10	1	8	0	9	10	10	10	10	10	0	10
356	BMPC	Current	Male	First degree (Bachelor)	Retired	68	United Kingdom	96	4	7	9	8	2	9	8	8	7	8	8	9	8	3	9	1	6	10	9	8	8	9	1	9
357	BM	Current	Male	Trade/technical/vocational qualification	Retired	68	United Kingdom	89	3	9	5	8	0	8	8	9	9	9	9	8	9	1	10	0	9	9	9	9	9	9	0	9
358	BMPC	Current	Male	Masters degree	Retired	68	United Kingdom	113	4	9	8	6	1	9	5	8	8	9	9	9	8	1	9	1	5	9	8	8	8	8	0	8
359	PC	Current	Male	Trade/technical/vocational qualification	Retired	68	United Kingdom	70	5	0	8	6	0	8	0	8	9	9	9	7	8	4	9	0	7	8	4	8	8	9	0	9
360	Other	Current	Male	Trade/technical/vocational qualification	Retired	68	United Kingdom	59	1	9	10	9	0	9	9	9	8	10	9	8	9	1	9	0	10	8	9	9	10	9	0	9
361	PC	Current	Male	First degree (Bachelor)	Part-time employment	68	United Kingdom	60	4	7	7	8	1	7	2	7	6	7	7	7	7	1	7	1	4	7	7	7	7	7	1	7
362	BMPC	Current	Female	First degree (Bachelor)	Retired	68	United Kingdom	22	4	6	8	5	2	5	5	7	7	7	7	5	5	1	7	1	8	5	7	8	8	7	1	7
363	BMPC	Current	Female	Masters degree	Retired	68	United Kingdom	46	2	6	6	3	2	5	5	7	6	8	7	5	6	4	6	1	3	6	5	5	6	6	0	6
364	PC	Current	Female	First degree (Bachelor)	Retired	68	United Kingdom	60	4	7	9	6	1	7	7	8	9	9	9	10	9	5	10	0	6	10	10	10	10	10	0	10
365	PC	Current	Male	Left school at 18 (e.g., A levels)	Retired	69	United Kingdom	84	5	10	9	7	0	8	5	8	10	9	7	10	10	0	10	0	8	10	10	10	10	10	0	10
366	BM	Current	Female	Trade/technical/vocational qualification	Retired	69	United Kingdom	114	2	5	6	6	1	5	6	8	7	8	6	6	7	1	8	1	7	7	8	8	8	8	1	8
367	BM	Current	Female	Left school at 16 (e.g. GCSE/O levels)	Retired	69	United Kingdom	15	3	6	7	6	2	5	7	7	7	8	5	7	7	2	7	2	4	7	8	8	9	7	0	7
368	BM	Current	Female	First degree (Bachelor)	Retired	69	United Kingdom	70	4	6	9	9	1	7	8	8	9	9	9	7	8	3	9	1	8	6	8	8	8	8	1	8
369	BMPC	Current	Male	Masters degree	Retired	69	United Kingdom	92	4	10	10	10	0	10	9	9	9	9	10	10	10	0	10	0	6	10	10	8	10	9	0	10
370	BMPC	Current	Female	Masters degree	Retired	69	United Kingdom	89	4	8	8	8	1	8	6	8	9	9	9	8	8	1	8	1	8	6	8	7	7	8	0	8
371	PC	Current	Male	Trade/technical/vocational qualification	Retired	70	United Kingdom	84	5	5	6	7	2	7	2	5	7	7	6	6	8	2	8	1	6	7	6	7	8	7	1	7
372	PC	Current	Female	First degree (Bachelor)	Retired	70	United Kingdom	20	5	10	10	5	4	5	9	9	9	9	10	5	9	0	7	1	7	5	9	5	9	8	0	9
373	PC	Current	Male	First degree (Bachelor)	Retired	70	United Kingdom	103	5	4	8	8	1	9	7	7	5	8	8	9	8	7	9	1	9	9	7	7	7	8	1	9
374	BMPC	Current	Male	Trade/technical/vocational qualification	Retired	70	United Kingdom	15	5	10	10	10	0	8	10	10	10	10	10	8	10	0	10	0	0	10	10	10	10	10	0	10
375	BM	Current	Female	Left school at 16 (e.g. GCSE/O levels)	Retired	70	United Kingdom	15	5	6	7	7	0	10	0	10	10	10	10	10	10	0	9	0	0	10	10	8	8	8	0	10
376	BMPC	Current	Male	First degree (Bachelor)	Retired	70	United Kingdom	63	2	5	8	8	0	9	9	9	8	9	9	9	9	1	9	0	1	9	8	8	8	8	0	8
377	Other	Current	Female	Left school at 18 (e.g., A levels)	Retired	70	United Kingdom	70	2	8	10	6	1	5	8	10	8	10	10	5	7	5	10	0	10	10	8	9	9	9	1	9
378	PC	Current	Male	Trade/technical/vocational qualification	Retired	70	United Kingdom	24	5	7	7	7	0	8	6	7	6	8	6	9	7	3	8	1	8	9	7	7	8	7	0	7
379	Other	Current	Female	Left school at 16 (e.g. GCSE/O levels)	Retired	70	United Kingdom		2	5	10	7	2	6	7	9	9	9	9	4	6	2	10	0	4	5	6	8	8	5	0	5
380	BMPC	Current	Male	Left school at 16 (e.g. GCSE/O levels)	Retired	70	United Kingdom	89	5	8	8	8	0	8	8	9	9	9	9	8	10	9	9	0	6	8	8	8	8	8	0	8
381	PC	Current	Male	Trade/technical/vocational qualification	Retired	70	United Kingdom	60	5	10	8	9	1	10	0	10	9	9	10	10	10	8	10	0	9	10	3	8	8	10	0	10
382	Other	Current	Female	First degree (Bachelor)	Retired	70	United Kingdom	83	0	7	7	5	1	7	7	7	8	8	8	7	9	6	9	3	2	8	8	8	9	9	0	9
383	BMPC	Current	Male	Doctoral degree	Retired	70	United Kingdom	96	4	8	8	7	1	7	8	9	8	9	9	8	8	2	9	1	7	9	9	9	8	8	1	8
384	PC	Current	Male	Trade/technical/vocational qualification	Retired	71	United Kingdom	84	5	10	10	10	0	10	10	10	10	10	10	10	10	1	10	0	10	10	10	10	10	10	0	10
385	BM	Current	Female	Trade/technical/vocational qualification	Retired	71	United Kingdom	0	5	7	9	7	0	8	6	9	9	9	10	10	8	5	5	0	3	10	10	7	10	7	0	7
386	BMPC	Current	Male	Doctoral degree	Retired	71	United Kingdom	70	4	9	9	7	0	9	7	9	9	9	9	9	9	6	9	0	9	8	9	9	9	9	0	9
387	Other	Current	Female	Left school at 16 (e.g. GCSE/O levels)	Part-time employment	71	United Kingdom	109	0	0	4	8	4	5	2	5	10	10	7	7	6	6	10	0	6	7	3	5	10	9	0	7
388	BMPC	Current	Male	Trade/technical/vocational qualification	Retired	71	United Kingdom	60	4	6	8	8	0	8	6	8	8	8	8	8	8	1	9	0	7	8	6	8	6	8	0	8
389	PC	Current	Male	Trade/technical/vocational qualification	Retired	71	United Kingdom	0	5	7	7	8	3	7	7	8	7	7	7	3	7	3	7	2	5	3	6	7	8	8	2	7
390	Other	Current	Female	First degree (Bachelor)	Retired	72	United Kingdom	76	1	6	7	6	5	6	7	5	5	10	5	4	6	5	8	0	6	4	10	4	6	6	5	5
391	PC	Current	Male	First degree (Bachelor)	Retired	72	United Kingdom	0	5	9	9	10	1	9	9	9	10	9	9	10	9	1	10	0	8	9	9	10	10	10	0	10
392	BM	Current	Male	Trade/technical/vocational qualification	Retired	72	United Kingdom	70	3	5	10	9	0	8	6	8	8	10	9	8	8	1	10	0	3	5	7	7	8	9	0	9
393	PC	Current	Female	Left school at 16 (e.g. GCSE/O levels)	Retired	72	United Kingdom	70	4	7	7	7	1	7	7	7	7	7	7	7	7	1	7	1	7	8	7	7	7	7	0	7
394	PC	Current	Male	First degree (Bachelor)	Retired	72	United Kingdom	60	4	9	10	9	1	8	8	10	9	10	10	6	8	2	7	0	9	7	8	9	9	9	0	9
395	BMPC	Current	Male	Masters degree	Retired	72	United Kingdom		3	7	8	8	0	10	8	10	8	10	10	10	10	0	8	0	10	10	10	10	10	10	0	10
396	BM	Current	Female	First degree (Bachelor)	Retired	73	United Kingdom	13	0	10	8	6	4	8	8	10	10	10	6	7	9	3	9	3	8	8	10	8	10	8	0	8
397	PC	Current	Female	First degree (Bachelor)	Retired	73	United Kingdom	53	1	4	4	7	0	5	2	5	6	6	5	5	6	2	6	0	5	5	5	7	7	7	0	7
398	PC	Current	Male	First degree (Bachelor)	Retired	73	United Kingdom		5	7	9	8	1	7	5	7	9	9	9	8	7	1	7	1	5	6	6	8	9	8	0	9
399	PC	Current	Male	First degree (Bachelor)	Retired	73	United Kingdom	60	5	6	8	7	2	7	7	8	7	8	8	7	6	6	9	2	4	7	7	8	7	7	2	8
400	PC	Current	Male	Trade/technical/vocational qualification	Retired	73	United Kingdom	60	5	8	8	6	0	6	7	8	9	10	5	6	7	1	10	1	2	7	9	9	9	7	0	7
401	BM	Current	Female	First degree (Bachelor)	Retired	74	United Kingdom	16	2	7	8	7	2	7	7	10	8	9	9	7	7	5	9	0	0	7	10	8	9	9	0	9
402	PC	Current	Female	First degree (Bachelor)	Retired	74	United Kingdom	60	5	8	10	7	1	7	8	8	9	7	9	7	8	6	7	0	8	8	8	8	9	9	0	9
403	Other	Current	Male	First degree (Bachelor)	Retired	75	United Kingdom	8	2	2	7	2	6	8	4	4	4	5	8	9	5	4	8	2	4	9	3	7	4	5	0	4
404	BMPC	Current	Male	Masters degree	Retired	75	United Kingdom		5	9	9	9	0	10	9	10	10	9	10	10	10	1	10	0	3	10	10	10	10	10	0	10
405	BM	Current	Female	Left school at 16 (e.g. GCSE/O levels)	Retired	76	United Kingdom	110	5	6	6	6	4	7	8	8	5	8	5	6	8	6	6	0	0	8	8	10	6	9	7	9
406	PC	Current	Male	First degree (Bachelor)	Retired	76	United Kingdom	60	4	7	9	5	2	8	5	8	8	8	7	6	7	1	9	1	2	8	7	7	7	7	1	7
407	PC	Current	Female	First degree (Bachelor)	Part-time employment	77	United Kingdom	75	5	9	9	6	0	9	8	9	8	8	8	9	9	2	10	0	3	10	5	7	8	8	1	8
408	Other	Current	Female	Trade/technical/vocational qualification	Retired	78	United Kingdom	64	3	7	9	7	0	8	8	8	7	7	7	8	7	7	7	1	7	8	8	8	8	8	2	8
409	PC	Current	Female	Trade/technical/vocational qualification	Retired	79	United Kingdom	43	5	1	1	2	0	4	1	2	2	2	2	6	4	3	10	0	1	5	4	4	6	4	0	4
410	BM	Current	Male	First degree (Bachelor)	Retired	79	United Kingdom	89	5	3	5	4	2	4	3	5	7	7	6	4	7	2	7	1	9	8	7	8	8	9	1	9
411	BMPC	Current	Male	First degree (Bachelor)	Retired	80	United Kingdom	41	3	8	8	6	0	9	5	8	3	8	8	10	10	0	10	0	4	10	9	10	9	10	0	10
412	Other	Current	Male	Trade/technical/vocational qualification	Retired	81	United Kingdom	70	5	10	10	10	10	10	10	10	10	10	10	10	10	0	10	0	10	10	10	10	10	10	0	10
413	PC	Current	Male	Left school at 18 (e.g., A levels)	Retired	84	United Kingdom	0	4	9	10	8	0	9	9	8	9	9	6	10	9	4	9	0	9	10	8	9	7	9	0	9
414	Other	Current	Male	Left school at 18 (e.g., A levels)	Retired	88	United Kingdom	70	1	6	10	10	0	5	8	10	8	10	10	5	10	5	10	6	0	9	10	10	10	10	9	10
415	Other	Current	Female	Left school at 18 (e.g., A levels)	Not currently employed		United Kingdom	93	4	9	9	9	2	5	4	4	7	8	7	4	4	4	9	1	9	5	7	7	7	7	4	7
416	BMPC	Current	Female	First degree (Bachelor)	Full-time employment		United Kingdom		2	7	8	9	2	8	6	8	8	8	8	6	8	6	7	2	8	5	8	8	8	8	2	8
417	PC	Current	Male	First degree (Bachelor)	Retired		United States		3	9	9	8	4	8	10	8	9	9	9	8	9	2	9	1	6	9	9	9	10	9	4	9
[truncated: 18 more columns]
