# Supplementary material for: Environmental volunteer well-being: Managers’ perception and actual well-being of volunteers
Source: F1000Res. 2016 Nov 16;5:2679. [Version 1] doi: 10.12688/f1000research.10016.1 (PMC5288684; doi:10.12688/f1000research.10016.1)
Supplement: Raw data from study 3, the online volunteer manager survey [file f1000research-5-10792-s0002.tgz › 7b72c541-b14e-483f-a81c-0d8fdd3ddc4c_Dataset3.csv]

Response_ID	type	period	gender	vmedu	vmemploy	vmage	vmcountry	vmorg	vmvoltimeorg	vmp1_joyf	vmp2_posi	vmp3_cont	vme1_abso	vme2_exci	vme3_time	vmr1_supp	vmr2_appr	vmr3_sati	vmm1_purp	vmm2_wort	vmm3_dire	vma1_prog	vma2_achi	vma3_resp	vmn1_anxi	vmn2_frus	vmn3_sad	vmh2_sati	vmhapp	vmlone	vmEng	vmRel	vmMea	vmNeg	vmHea	vm_WB
3	PC	cur	Male	First degree (Bachelor)	Full-time employment	42	United Kingdom	0	5	8	8	9	7	7	7	6	9	8	7	7	7	6	6	6	4	4	2	4	9	2	7.25	7.666666667	7	3.333333333	4	7.095238095
4	BM	cur	Female	Masters degree	Full-time employment	30	United Kingdom	9	4	8	7	9	5	8	7	8	9	8	8	8	6	7	6	7	2	2	0	6	9	0	7	8.333333333	8	1.333333333	6	7.714285714
5	BM	cur	Male	Masters degree	Full-time employment	33	United Kingdom	55	2	9	9	7	8	9	8	6	6	5	9	9	6	8	7	6	2	7	2	5	9	2	8.5	5.666666667	9	3.666666667	5	7.285714286
6	BM	cur	Male	First degree (Bachelor)	Full-time employment	40	United Kingdom	8	2	9	8	6	7	10	5	9	8	8	7	9	8	4	6	9	1	3	0	7	8	0	7.75	8.333333333	8	1.333333333	7	7.80952381
7	Other	former	Female	First degree (Bachelor)	Part-time employment	39	United Kingdom	8	1	10	9	10	9	9	9	10	10	9	10	10	10	9	9	10	2	7	3	6	10	2	9.25	9.666666667	10	4	6	8.80952381
8	BMPC	cur	Female	Masters degree	Part-time employment	43	United Kingdom	8	2	8	8	10	8	10	8	10	10	8	10	10	9	9	8	8	5	4	2	4	9	1	8.5	9.333333333	10	3.666666667	4	8.333333333
9	PC	cur	Male	Left school at 16 (e.g. GCSE/O levels)	Retired	68	United Kingdom	41	3	9	9	8	10	9	7	9	10	8	9	10	9	8	9	7	5	5	1	7	9	3	8.75	9	9.5	3.666666667	7	8.238095238
11	BMPC	former	Female	First degree (Bachelor)	Other	55	United Kingdom	10	3	8	7	8	9	9	5	9	8	8	9	9	8	6	8	5	8	5	5	5	8	5	7.75	8.333333333	9	6	5	6.952380952
13	BM	cur	Female	Masters degree	Full-time employment	24	United Kingdom	20	2	8	8	8	8	9	9	9	8	8	7	8	7	8	7	7	0	4	0	8	8	0	8.5	8.333333333	7.5	1.333333333	8	8.142857143
16	BM	cur	Female	Left school at 18 (e.g., A levels)	Part-time employment	40	United Kingdom	47	4	7	6	7	7	7	6	7	7	6	7	7	7	6	7	7	2	3	1	7	7	2	6.75	6.666666667	7	2	7	7
22	PC	former	Female	Masters degree	Full-time employment	27	United Kingdom	0	3	7	7	8	8	8	7	8	8	8	8	8	8	7	7	7	6	6	2	6	8	2	7.5	8	8	4.666666667	6	7.238095238
24	BMPC	former	Male	First degree (Bachelor)	Full-time employment	39	United Kingdom	0	2	4	7	9	7	8	4	7	8	8	7	8	8	6	7	7	1	3	0	6	9	1	5.75	7.666666667	7.5	1.333333333	6	7.380952381
25	BMPC	cur	Female	First degree (Bachelor)	Full-time employment	24	United Kingdom	47	4	8	8	7	6	8	4	7	8	8	9	8	6	4	4	5	6	6	2	7	7	4	6.5	7.666666667	8.5	4.666666667	7	6.476190476
26	PC	cur	Female	Left school at 16 (e.g. GCSE/O levels)	Retired	67	United Kingdom	37	3	8	9	9	10	9	7	9	9	9	8	10	9	8	5	8	4	1	1	9	9	2	8.5	9	9	2	9	8.428571429
27	BMPC	cur	Female	Doctoral degree	Full-time employment	41	United Kingdom	61	1	7	6	6	7	7	6	7	6	6	7	7	6	7	7	6	7	3	3	5	6	2	6.75	6.333333333	7	4.333333333	5	6.380952381
34	PC	cur	Female	Left school at 18 (e.g., A levels)	Student	19	United Kingdom	18	4	5	7	7	6	5	5	7	8	7	7	7	7	6	6	7	2	3	2	5	8	1	5.25	7.333333333	7	2.333333333	5	6.761904762
39	PC	cur	Female	Left school at 16 (e.g. GCSE/O levels)	Retired	65	United Kingdom	0	2	8	6	8	7	9	1	8	9	9	7	8	9	6	7	3	4	3	3	6	9	6	6.25	8.666666667	7.5	3.333333333	6	6.857142857
41	BMPC	cur	Female	Doctoral degree	Full-time employment	36	United Kingdom	39	2	10	9	10	10	10	10	9	9	8	9	10	10	9	9	9	9	2	0	9	10	9	10	8.666666667	9.5	3.666666667	9	8.571428571
42	PC	cur	Male	First degree (Bachelor)	Retired	57	United Kingdom	36	4	10	7	9	9	9	8	9	9	9	9	9	9	9	8	8	2	7	1	8	9	1	9	9	9	3.333333333	8	8.428571429
43	BMPC	cur	Female	First degree (Bachelor)	Full-time employment	50	United Kingdom	20	5	9	9	9	9	9	6	10	9	9	10	10	9	8	8	10	1	1	1	8	9	1	8.25	9.333333333	10	1	8	8.904761905
46	PC	cur	Female	Masters degree	Part-time employment	31	United Kingdom	17	1	7	8	7	7	7	8	7	7	7	7	7	7	6	7	8	2	3	5	5	7	1	7.25	7	7	3.333333333	5	7.047619048
47	PC	cur	Female	First degree (Bachelor)	Full-time employment	36	United Kingdom	17	3	9	9	9	9	9	9	8	8	9	9	10	9	9	8	10	2	2	1	7	9	1	9	8.333333333	9.5	1.666666667	7	8.761904762
48	PC	cur	Female	First degree (Bachelor)	Full-time employment	41	United Kingdom	17	3	7	8	8	7	8	8	7	8	8	6	8	6	6	5	6	2	2	1	9	8	3	7.5	7.666666667	7	1.666666667	9	7.380952381
49	BM	cur	Female	Trade/technical/vocational qualification	Full-time employment	62	United Kingdom	17	5	9	9	9	10	10	9	9	10	9	9	10	9	7	8	9	2	2	1	9	9	0	9.5	9.333333333	9.5	1.666666667	9	9
52	PC	cur	Male	Trade/technical/vocational qualification	Retired	73	United Kingdom	35	3	8	7	9	8	9	8	9	9	9	8	9	8	7	6	8	2	4	2	5	8	2	8.25	9	8.5	2.666666667	5	7.857142857
53	PC	cur	Female	Left school at 18 (e.g., A levels)	Full-time employment	54	United Kingdom	35	5	10	9	9	9	9	7	9	9	7	9	9	7	9	9	7	1	4	5	8	9	6	8.75	8.333333333	9	3.333333333	8	8.047619048
54	BM	cur	Male	First degree (Bachelor)	Other	71	United Kingdom	35	3	8	8	7	9	9	6	9	7	7	8	9	6	9	8	8	8	3	2	5	6	7	8	7.666666667	8.5	4.333333333	5	7.095238095
55	BM	cur	Male	First degree (Bachelor)	Retired	67	United Kingdom	35	4	8	8	7	8	8	6	7	8	8	7	7	6	7	6	8	2	4	2	7	8	2	7.5	7.666666667	7	2.666666667	7	7.333333333
57	BMPC	cur	Female	Trade/technical/vocational qualification	Part-time employment	58	United Kingdom	6	3	7	8	9	10	9	9	9	9	9	9	10	9	9	8	8	1	2	0	6	9	0	8.75	9	9.5	1	6	8.761904762
63	PC	cur	Female	Masters degree	Full-time employment	39	United States	0	1	6	7	6	5	7	8	7	6	7	7	5	6	6	6	7	6	5	4	5	7	5	6.5	6.666666667	6	5	5	6.095238095
66	BM	cur	Female	Doctoral degree	Full-time employment	33	United States	34	0	6	7	5	2	7	4	6	5	5	5	6	2	5	3	8	1	2	0	5	5	2	4.75	5.333333333	5.5	1	5	5.761904762
68	BMPC	cur	Female	First degree (Bachelor)	Full-time employment	34	Greece	31	2	9	10	10	9	10	9	10	10	6	8	9	9	9	9	7	6	2	1	9	10	6	9.25	8.666666667	8.5	3	9	8.476190476
69	BMPC	cur	Female	First degree (Bachelor)	Full-time employment	30	Cabo Verde	28	3	6	5	3	8	5	7	3	2	2	5	5	5	6	7	2	6	5	8	6	3	8	6.5	2.333333333	5	6.333333333	6	4.428571429
72	BMPC	former	Female	Doctoral degree	Full-time employment	40	United States	0		8	8	9	8	7	7	9	9	9	9	9	9	10	9	8	0	2	2	5	9	1	7.5	9	9	1.333333333	5	8.428571429
73	BMPC	cur	Female	Left school at 18 (e.g., A levels)	Full-time employment	44	Costa Rica	26	1	8	9	9	8	10	9	10	10	9	9	10	8	9	7	8	4	5	1	8	9	0	8.75	9.666666667	9.5	3.333333333	8	8.571428571
74	PC	cur	Male	First degree (Bachelor)	Full-time employment	32	United States	62	3	9	10	9	10	10	8	9	8	10	8	10	8	9	9	9	7	5	3	10	9	3	9.25	9	9	5	10	8.428571429
75	BMPC	former	Female	First degree (Bachelor)	Homemaker	43	United States	4	4	9	9	9	9	10	7	8	8	8	10	10	9	9	9	8	1	2	1	9	9	2	8.75	8	10	1.333333333	9	8.761904762
76	BMPC	cur	Female	Masters degree	Full-time employment	34	Mozambique	2	3	10	9	9	9	9	8	9	9	9	8	8	8	9	9	7	3	4	2	9	9	2	9	9	8	3	9	8.428571429
77	Other	former	Male	First degree (Bachelor)	Full-time employment	26	United Kingdom	5	1	8	7	9	9	10	9	7	8	6	7	8	7	9	8	5	2	3	1	5	8	0	9	7	7.5	2	5	7.80952381
78	BMPC	former	Female	First degree (Bachelor)	Full-time employment	39	United Kingdom	0	3	3	8	9	7	6	9	6	9	8	7	6	8	6	7	7	3	4	0	7	9	0	6.25	7.666666667	6.5	2.333333333	7	7.380952381
82	Other	cur	Female	First degree (Bachelor)	Other	30	United Kingdom	24	2	1	5	4	4	4	3	2	4	1	9	8	6	6	7	2	9	8	9	5	1	8	3	2.333333333	8.5	8.666666667	5	3.714285714
83	BMPC	cur	Female	Masters degree	Student	32	United States	32	1	7	5	2	7	8	2	7	7	9	8	8	8	6	5	7	6	6	7	6	2	4	6	7.666666667	8	6.333333333	6	5.761904762
84	BMPC	cur	Male	First degree (Bachelor)	Full-time employment	41	United States	0	2	8	9	6	7	8	3	9	7	7	8	9	6	7	7	10	2	2	1	9	8	1	6.5	7.666666667	8.5	1.666666667	9	7.714285714
85	BM	cur	Male	First degree (Bachelor)	Other	54	Canada	7	1	9	9	10	7	10	9	9	10	9	8	9	8	7	8	9	0	0	0	9	10	0	8.75	9.333333333	8.5	0	9	9.047619048
87	BMPC	cur	Female	First degree (Bachelor)	Full-time employment	23	United States	40	3	10	10	10	9	9	8	10	10	9	10	10	9	10	10	9	1	0	0	10	10	0	9	9.666666667	10	0.333333333	10	9.619047619
88	PC	cur	Female	Masters degree	Full-time employment	50	Isle of Man	0	4	8	8	9	7	8	9	8	9	9	9	9	8	8	2	7	1	1	0	5	9	0	8	8.666666667	9	0.666666667	5	8.095238095
91	BM	cur	Female	First degree (Bachelor)	Full-time employment	33	United Kingdom	58	3	9	9	9	9	9	8	9	9	9	9	10	9	9	9	9	1	1	1	7	9	1	8.75	9	9.5	1	7	8.904761905
92	Other	cur	Female	Trade/technical/vocational qualification	Part-time employment	49	United Kingdom	53	2	8	8	8	9	7	7	9	10	8	8	10	9	8	7	8	2	3	1	4	8	0	7.75	9	9	2	4	8.095238095
94	Other	cur	Male	First degree (Bachelor)	Full-time employment	48	United Kingdom	42	4	9	9	8	9	10	5	10	10	9	10	10	9	8	9	6	8	4	4	2	9	1	8.25	9.666666667	10	5.333333333	2	7.857142857
95	BMPC	former	Female	First degree (Bachelor)	Part-time employment		United Kingdom	38	3	9	10	9	9	9	7	9	10	9	9	9	9	9	4	4	1	1	0	5	10	0	8.5	9.333333333	9	0.666666667	5	8.476190476
99	BMPC	cur	Female	Masters degree	Full-time employment	37	United States	23	3	8	7	7	8	7	3	7	7	7	7	7	7	7	7	7	4	5	3	6	7	3	6.5	7	7	4	6	6.714285714
100	PC	cur	Male	Masters degree	Full-time employment	41	United Kingdom	43	2	8	8	8	9	8	5	8	9	9	8	8	6	8	8	8	2	3	1	7	8	2	7.5	8.666666667	8	2	7	7.857142857
101	Other	cur	Female	First degree (Bachelor)	Full-time employment	38	United Kingdom	60	3	10	10	10	10	10	8	10	10	10	10	10	10	10	10	10	0	10	0	10	10	0	9.5	10	10	3.333333333	10	9.428571429
105	PC	cur	Male	Trade/technical/vocational qualification	Full-time employment	60	United Kingdom	0	3	7	10	10	7	10	3	9	10	10	9	10	8	8	8	8	0	6	0	10	10	0	6.75	9.666666667	9.5	2	10	8.619047619
107	Other	cur	Male	Masters degree	Part-time employment	53	United Kingdom	22	4	4	7	7	7	5	2	8	7	7	8	8	7	7	8	7	2	7	2	5	6	2	4.5	7.333333333	8	3.666666667	5	6.523809524
108	PC	cur	Female	Doctoral degree	Full-time employment	33	United Kingdom	57	2	8	8	8	8	9	7	10	10	6	9	10	7	9	8	7	3	2	1	7	8	1	8	8.666666667	9.5	2	7	8.19047619
109	PC	cur	Female	Left school at 18 (e.g., A levels)	Full-time employment	28	United Kingdom	0	3	9	8	9	9	9	9	9	9	7	8	9	7	8	8	8	3	1	1	6	9	2	9	8.333333333	8.5	1.666666667	6	8.285714286
110	BMPC	former	Female	First degree (Bachelor)	Full-time employment	36	United Kingdom	33	2	9	9	9	9	9	9	9	10	9	9	9	9	8	7	7	1	1	2	5	9	1	9	9.333333333	9	1.333333333	5	8.571428571
119	Other	cur	Male	First degree (Bachelor)	Full-time employment	54	United Kingdom	56	3	7	7	7	7	8	5	9	7	7	9	9	6	8	6	9	4	2	5	7	7	5	6.75	7.666666667	9	3.666666667	7	7.095238095
120	Other	cur	Female	First degree (Bachelor)	Full-time employment	37	United Kingdom	49	1	5	7	8	8	4	4	8	8	8	8	8	8	6	6	7	3	7	5	0	6	2	5.25	8	8	5	0	6.285714286
122	Other	cur	Female	Doctoral degree	Full-time employment	60	United Kingdom	48	2	7	7	3	8	7	6	8	4	4	8	8	6	7	8	7	7	7	6	6	5	0	7	5.333333333	8	6.666666667	6	6.142857143
125	PC	former	Female	Masters degree	Full-time employment	29	United Kingdom	15	5	9	8	8	9	9	6	9	8	8	9	9	7	8	8	8	3	4	1	7	8	3	8.25	8.333333333	9	2.666666667	7	7.952380952
127	BMPC	cur	Male	Trade/technical/vocational qualification	Full-time employment	51	United Kingdom	11	1	9	9	9	8	10	9	9	9	8	9	10	7	7	7	7	2	5	1	8	9	1	9	8.666666667	9.5	2.666666667	8	8.333333333
130	Other	cur	Female	First degree (Bachelor)	Full-time employment	26	United Kingdom	27	1	6	6	7	6	7	4	7	7	6	6	7	6	7	6	5	5	4	2	7	7	2	5.75	6.666666667	6.5	3.666666667	7	6.380952381
131	Other	cur	Female	Trade/technical/vocational qualification	Full-time employment	51	United Kingdom	21	3	7	8	8	9	8	0	9	8	7	7	8	8	7	7	7	3	4	1	10	7	1	6	8	7.5	2.666666667	10	7.428571429
135	BMPC	cur	Female	Masters degree	Full-time employment	45	United Kingdom	29	1	8	8	5	8	7	1	8	7	5	7	7	7	7	7	5	1	2	0	3	5	0	6	6.666666667	7	1	3	6.761904762
136	Other	cur	Female	First degree (Bachelor)	Full-time employment	38	United Kingdom	19	4	8	7	8	9	9	9	10	10	8	10	10	9	9	8	9	6	7	7	5	7	2	8.75	9.333333333	10	6.666666667	5	7.761904762
145	BMPC	former	Male	Masters degree	Full-time employment	41	United Kingdom	25	1	6	9	8	9	9	1	9	10	8	10	10	8	7	7	8	1	8	1	8	9	0	6.25	9	10	3.333333333	8	7.904761905
148	PC	cur	Male	First degree (Bachelor)	Full-time employment	42	United Kingdom	12	2	7	8	8	8	9	3	9	8	8	9	9	7	8	9	8	1	2	2	4	8	1	6.75	8.333333333	9	1.666666667	4	7.80952381
153	BMPC	cur	Male	First degree (Bachelor)	Full-time employment	40	Guatemala	1	3	9	8	9	8	10	5	8	9	8	9	10	9	9	7	9	1	3	5	9	8	1	8	8.333333333	9.5	3	9	8.285714286
154	BM	cur	Male	Doctoral degree	Retired	71	Australia	13		10	9	9	9	10	6	10	10	9	8	9	8	6	7	7	1	3	1	4	9	0	8.75	9.666666667	8.5	1.666666667	4	8.333333333
155	Other	cur	Female	Masters degree	Full-time employment	26	United Kingdom	45	3	9	10	9	9	9	8	9	8	8	10	9	10	8	9	7	5	2	2	7	10	3	8.75	8.333333333	9.5	3	7	8.428571429
158	Other	cur	Female	Masters degree	Part-time employment	51	United Kingdom	54	3	8	8	8	8	8	5	8	8	8	8	8	6	6	6	6	1	5	1	5	8	1	7.25	8	8	2.333333333	5	7.333333333
160	Other	cur	Female	Masters degree	Full-time employment	53	United States	59	5	8	9	9	8	9	7	8	9	9	8	9	9	8	8	8	1	2	0	5	9	1	8	8.666666667	8.5	1	5	8.380952381
163	PC	cur	Male	Masters degree	Full-time employment	44	United Kingdom	11	1	8	7	8	9	7	7	7	8	6	8	8	7	5	5	7	3	3	3	8	8	2	7.75	7	8	3	8	7.238095238
167	BMPC	cur	Male	First degree (Bachelor)	Full-time employment	52	United Kingdom	0	4	8	8	9	8	8	7	9	9	7	8	9	9	8	8	9	2	2	2	9	9	2	7.75	8.333333333	8.5	2	9	8.285714286
169	BMPC	former	Male	First degree (Bachelor)	Full-time employment	40	United Kingdom	11	3	8	7	7	8	8	7	8	7	8	8	8	7	8	7	8	6	6	3	8	7	3	7.75	7.666666667	8	5	8	7.19047619
170	BMPC	cur	Female	First degree (Bachelor)	Full-time employment	37	United Kingdom	0	2	8	10	9	7	9	7	10	9	9	9	10	7	5	2	10	1	4	0	7	9	1	7.75	9.333333333	9.5	1.666666667	7	8.142857143
172	BM	cur	Male	First degree (Bachelor)	Retired	74	United Kingdom	46	1	5	7	7	7	7	6	6	7	7	7	8	6	6	7	8	1	6	5	9	7	1	6.25	6.666666667	7.5	4	9	6.857142857
176	BM	cur	Male	First degree (Bachelor)	Full-time employment	33	United Kingdom	0	1	7	7	7	8	7	5	7	7	7	7	7	7	8	7	7	3	3	3	5	7	2	6.75	7	7	3	5	6.952380952
177	BMPC	cur	Male	Trade/technical/vocational qualification	Full-time employment	25	United Kingdom	52	3	8	8	8	8	7	9	6	8	7	5	7	7	7	5	9	1	5	1	7	8	0	8	7	6	2.333333333	7	7.476190476
181	BM	cur	Female	Masters degree	Full-time employment	37	United States	30	3	9	9	9	8	9	8	9	9	9	9	9	8	9	8	9	5	7	3	8	9	3	8.5	9	9	5	8	8.095238095
182	BM	cur	Female	First degree (Bachelor)	Full-time employment	39	United Kingdom	46	1	4	9	7	6	8	3	9	8	8	8	9	7	6	3	10	1	4	3	4	7	1	5.25	8.333333333	8.5	2.666666667	4	7
184	BMPC	cur	Male	First degree (Bachelor)	Full-time employment	40	United Kingdom	14	1	7	9	8	7	7	8	7	9	8	8	8	7	6	5	9	1	2	1	8	8	1	7.25	8	8	1.333333333	8	7.80952381
186	BM	cur	Male	Masters degree	Full-time employment	31	United Kingdom	50	2	7	9	9	8	10	7	10	9	9	10	10	8	8	8	8	2	2	2	5	9	0	8	9.333333333	10	2	5	8.476190476
188	Other	cur	Female	First degree (Bachelor)	Full-time employment	34	United Kingdom	0	2	9	9	9	9	9	6	9	9	9	10	10	9	9	9	8	2	3	1	5	9	1	8.25	9	10	2	5	8.571428571
189	BMPC	cur	Male	Trade/technical/vocational qualification	Part-time employment	56	United Kingdom	46	1	8	7	7	8	7	7	9	5	5	8	9	5	8	8	8	0	2	0	4	8	1	7.5	6.333333333	8.5	0.666666667	4	7.523809524
191	BM	cur	Male	First degree (Bachelor)	Full-time employment	35	United Kingdom	3	1	8	7	7	8	7	7	6	6	5	7	7	6	7	5	7	2	3	2	5	7	5	7.5	5.666666667	7	2.333333333	5	6.666666667
192	PC	cur	Male	Left school at 16 (e.g. GCSE/O levels)	Retired	60	United Kingdom	35	5	10	10	10	8	10	10	9	10	10	10	10	10	8	8	10	0	8	0	10	10	0	9.5	9.666666667	10	2.666666667	10	9.285714286
194	BMPC	cur	Female	Masters degree	Full-time employment	29	United Kingdom	0	4	6	8	9	7	7	2	8	8	7	8	8	6	4	7	8	1	3	1	7	9	2	5.5	7.666666667	8	1.666666667	7	7.238095238
196	PC	cur	Male	Trade/technical/vocational qualification	Retired	62	United Kingdom	16	4	7	8	7	8	7	6	8	7	7	9	9	7	7	7	7	2	2	2	7	7	2	7	7.333333333	9	2	7	7.476190476
197	Other	cur	Female	Masters degree	Part-time employment	55	United Kingdom	44	2	4	8	8	4	5	4	7	9	8	7	9	5	3	2	8	1	2	1	2	8	0	4.25	8	8	1.333333333	2	6.523809524
198	BM	cur	Female	Doctoral degree	Full-time employment	34	United Kingdom	0	4	6	7	7	6	8	3	6	7	7	9	8	6	6	6	4	3	4	3	7	7	1	5.75	6.666666667	8.5	3.333333333	7	6.619047619
200	BMPC	cur	Female	Masters degree	Part-time employment	57	United Kingdom	11	4	9	8	7	10	9	9	8	9	7	9	10	8	9	8	10	1	4	1	9	7	2	9.25	8	9.5	2	9	8.476190476
201	PC	cur	Male	Masters degree	Not currently employed	57	United Kingdom	51	3	5	7	5	6	7	5	6	8	7	6	8	7	5	5	6	1	3	1	5	6	1	5.75	7	7	1.666666667	5	6.571428571
202	BMPC	cur	Male	First degree (Bachelor)	Full-time employment	28	United Kingdom	35	4	7	8	8	7	7	3	7	8	8	7	7	7	7	7	7	2	3	1	9	8	1	6	7.666666667	7	2	9	7.380952381
