# Supplementary material for: Environmental volunteer well-being: Managers’ perception and actual well-being of volunteers
Source: F1000Res. 2016 Nov 16;5:2679. [Version 1] doi: 10.12688/f1000research.10016.1 (PMC5288684; doi:10.12688/f1000research.10016.1)
Supplement: Supplementary file 4 [file f1000research-5-10792-s0003.tgz › dae23c06-8ad1-4e78-8170-8a96420f7bd2.csv]

Akazul
All Out Africa
Amphibian and Reptile Conservation Trust
Anza Borrego Desert State Park
Archelon (STPS)
ARG UK
Australian Citizen Science Association
Australian Volunteer Coast Guard 2 Surf Lifesaving
BBOWT
Bethany co-op
BNNS
Boone Country Conservation District
Bournemouth and Poole College
Bournemouth Borough Council and the Liberal Democrats
Bournemouth Tree Wardens
Bournemouth University
British Ecological Society
BTCV
BTO
Bumblebee Conservation Trust
Butterfly Conservation
Calder & Colne Rivers Trust
canal and river trust
Cockermouth Mountain Rescue Team
Collision Count Project
Cornish Ancient Sites Protection Network (CASPN)
Cornwall Wildlife Trust
Countryside Restoration Trust (CRT)
Cumbria Wildlife Trust
Danmarks Naturfredningsforening
DCV
Defenders of Wildlife 5
Derby City Pond Warden Association
Devils@Cradle, Tasmania
Devon Wildlife Trust
Discovery passage sealife society
Dorset bat group
Dorset Countryside Volunteers
Dorset Flora Group
Dorset Mammal Group
Dorset Wildlife Trust
Durlston Country Park
Earth, Sea & Sky (Ionian Nature Conservation)
Earthwatch
Eden Rivers Trust
English Heritage
Environment Agency
Essex Wildlife Trust
Exmoor National Park
Faith Links Bournemouth and Poole HMD committee 2
Fix The Fells
FOLK (Friends of Leckhampton Hill) local conservation
Forestry Commission
Friends of Epping Forest
Friends of Lepe Country Park
Friends Of New Forest Academy
friends of the earth
Friends of the Lake District
Friends of Upton Country Park
Geocaching CITO events - latterly for Friends of Norton Common, Letchworth
Girlguiding
Go Volunteer - Student Led Volunteering at Univeristy
Groundswell
GVI
Gwent Wildlife
Hampshire and Isle of Wight Wildlife Trust
Hampshire County council countryside service
Hampshire Fire and Rescue Service
Harvard Forest Schoolyard Long-Term Ecological Research
Headway Dorset and Dorset Mind
Highgate Cemetery
Highland Museum of Childhood
Jacksonville Zoo and Gardens
KEFI
Keswick Museum
Kingston Maurward College
Lake District National Park
Latin American Sea Turtles (LAST)
Lincolnshire Dormouse Group
Little saint simons island
Macmillan Cancer Support
MAIO BIODIVERSITY FOUNDATION
Maple Lodge Conservation Society
marine conservation society
Marwell Wildlife
McDowell Sonoran Conservancy
medasset
Monarch Larva Monitoring Project
Montana Wilderness Association
Moors Valley Country Park
National Citizen Programme
National Geographic
National Lobster Hatchery
National Plant Monitoring Scheme
National Trust
National Trust for Scotland
Natural England
Natural History Society of Northumbria
nature's calendar
New Caledonian Woodlands
New Forest Area Conservation Volunteers
New Forest Walkers
Norfolk Geodiversity Partnership
Norfolk Widlife Trust
North Pennines AONB Wildwatch project
North Yorks Moors National Park
NorthTyneside Council
NZ Open Golf
OXARG
Oxfam
Para la Naturaleza
Participating organisations
Pondhead Conservation Trust
Poole Citizens Advice
Radio Society of Great Britain
Radnorshire Wildlife Trust
Red Cross
Red River Rescuers
Rennie Grove Hospice Care
Richmond Fellowship - Kirklees and Wakefield
River Chess Association
Riverfly Partnership
Romsey and Waterside Day Services
RSPB
RSPCA Cambridge branch
Samaritans
Scottish Wildlife Trust
Scouting
Sea Turtle Foundation
Solihull Conservation Volunteers
Somerset Botany Group
South Coast Panel of Cricket Umpires
South Downs National Park Authority
South Downs Volunteer Rangers
Space Youth Project
SPEAR
Ssargs history group
St John Ambulance
Sunday Assembly Bournemouth
Surfers Against Sewage
Sussex Wildlife Trust
Sustrans
Tearfund
Tees Valley Wildlife Trust
Thames21
The Conservation Volunteers (TCV)
The Natural History Museum
The Oregon Museum of Science and Industry
The Wildlife Trust for Lancashire, Manchester and North Merseyside
Thurrock Council (Langdon Hills Country Park)
Verwood Ramblers
Vincent Wildlife Trust; Devon Bat Conservation and Research Group
Warren Copse and Holbury Manor Conservation Group
Waterside Foodbank
Westonbirt Aboretum
WI
Wildlife Disease Association
Wilton Fly Fishing Club
Woodland Trust
Xamogelo tou Paidiou
Yellowstone Association
Yorkshire wildlife trust
Zooniverse
