# Supplementary material for: Environmental volunteer well-being: Managers’ perception and actual well-being of volunteers
Source: F1000Res. 2016 Nov 16;5:2679. [Version 1] doi: 10.12688/f1000research.10016.1 (PMC5288684; doi:10.12688/f1000research.10016.1)
Supplement: Supplementary file 5 [file f1000research-5-10792-s0004.tgz]

Archive with 1 entries (1 files):
- df9418fa-9820-4cbd-86aa-299edc6f4eac.pdf
